# Supplementary material for: Dose-Dependent Regulation of Alternative Splicing by MBNL Proteins Reveals Biomarkers for Myotonic Dystrophy
Source: PLoS Genet. 2016 Sep 28;12(9):e1006316. doi: 10.1371/journal.pgen.1006316 (PMC5082313; doi:10.1371/journal.pgen.1006316)
Supplement: S1 Table — Splicing event coordinates from MISO from hg19, gene symbol, mean Ψ for control and DM1 samples, standard deviation, mean ΔΨ, number of samples used to calculate the mean for control and DM1, number of samples for each event with a Bayes Factor greater than 5, and % patients with dysregulated splicing for each event (ΔΨ > 50%, normalized to the maximum ΔΨ for each event) are shown in the table. (XLSX) [file pgen.1006316.s009.xlsx]

## Sheet: heatmap_genes_summary.txt
Table S1
event_coordinates_hg19	gene_symbol	description	Control_psi_mean	Control_psi_sd	Control_n*	DM1_psi_mean	DM1_psi_sd	DM1_n*	delta_psi_mean	#DM_median_BF>5	% patients with dysregulation
chr15:86201768:86201821:+@chr15:86205619:86205684:+@chr15:86207794:86207986:+	AKAP13	A kinase (PRKA) anchor protein 13 [Source:HGNC Symbol;Acc:HGNC:371]	0.560909	0.0844339	11	0.291591	0.126122	44	-0.269318	31	0.659091
chr1:17958816:17958961:+@chr1:17961043:17961057:+@chr1:17961330:17961511:+	ARHGEF10L	Rho guanine nucleotide exchange factor (GEF) 10-like [Source:HGNC Symbol;Acc:HGNC:25540]	0.944545	0.0233939	11	0.40925	0.277178	40	-0.535295	34	0.65
chr16:28914644:28914761:+@chr16:28915021:28915062:+@chr16:28915501:28915830:+	ATP2A1	ATPase, Ca++ transporting, cardiac muscle, fast twitch 1 [Source:HGNC Symbol;Acc:HGNC:811]	0.998182	0.0040452	11	0.520909	0.3652	44	-0.477273	42	0.477273
chr1:201027536:201027619:-@chr1:201023633:201023689:-@chr1:201022587:201022715:-	CACNA1S	calcium channel, voltage-dependent, L type, alpha 1S subunit [Source:HGNC Symbol;Acc:HGNC:1397]	0.96	0.03	11	0.595909	0.189961	44	-0.364091	39	0.613636
chr7:81634739:81634813:-@chr7:81630975:81631031:-@chr7:81626495:81626566:-	CACNA2D1	calcium channel, voltage-dependent, alpha 2/delta subunit 1 [Source:HGNC Symbol;Acc:HGNC:1399]	0.905455	0.0403395	11	0.399545	0.255388	44	-0.505909	39	0.590909
chr7:44280306:44280348:-@chr7:44279188:44279262:-@chr7:44274238:44274275:-	CAMK2B	calcium/calmodulin-dependent protein kinase II beta [Source:HGNC Symbol;Acc:HGNC:1461]	0.858	0.0586515	10	0.337647	0.237373	34	-0.520353	29	0.647059
chr10:75581440:75581488:-@chr10:75579290:75579375:-@chr10:75577237:75577312:-	CAMK2G	calcium/calmodulin-dependent protein kinase II gamma [Source:HGNC Symbol;Acc:HGNC:1463]	0.102727	0.0363568	11	0.493864	0.196542	44	0.391136	39	0.590909
chr1:19670852:19670928:-@chr1:19669246:19669358:-@chr1:19665267:19666111:-	CAPZB	capping protein (actin filament) muscle Z-line, beta [Source:HGNC Symbol;Acc:HGNC:1491]	0.89	0.0924121	11	0.560465	0.217474	43	-0.329535	35	0.44186
chr15:55669147:55669348:-@chr15:55666353:55666448:-@chr15:55663991:55664242:-	CCPG1	cell cycle progression 1 [Source:HGNC Symbol;Acc:HGNC:24227]	0.551818	0.0949545	11	0.229773	0.136782	44	-0.322045	37	0.818182
chr2:122204913:122205083:-@chr2:122203025:122203072:-@chr2:122187649:122187753:-	CLASP1	cytoplasmic linker associated protein 1 [Source:HGNC Symbol;Acc:HGNC:17088]	0.892727	0.0384944	11	0.279545	0.24896	44	-0.613182	41	0.795455
chr5:178045557:178045779:-@chr5:178044345:178044435:-@chr5:178043883:178043949:-	CLK4	CDC-like kinase 4 [Source:HGNC Symbol;Acc:HGNC:13659]	0.86	0.07	9	0.547143	0.142509	42	-0.312857	31	0.595238
chr17:46105838:46105876:-@chr17:46105042:46105155:-@chr17:46103533:46103841:-	COPZ2	coatomer protein complex, subunit zeta 2 [Source:HGNC Symbol;Acc:HGNC:19356]	0.21625	0.0894327	8	0.659091	0.135517	33	0.442841	31	0.757576
chr12:32890039:32890095:+@chr12:32890799:32890876:+@chr12:32892998:32893174:+	DNM1L	dynamin 1-like [Source:HGNC Symbol;Acc:HGNC:2973]	0.174444	0.0746845	9	0.563409	0.190787	44	0.388965	38	0.681818
chr3:37396592:37396678:+@chr3:37402734:37402796:+@chr3:37407571:37408370:+	GOLGA4	golgin A4 [Source:HGNC Symbol;Acc:HGNC:4427]	0.107273	0.04101	11	0.448182	0.176072	44	0.340909	36	0.613636
chr3:49063757:49063852:-@chr3:49063428:49063499:-@chr3:49062559:49062702:-	IMPDH2	IMP (inosine 5-monophosphate) dehydrogenase 2 [Source:HGNC Symbol;Acc:HGNC:6053]	0.722727	0.0649755	11	0.355455	0.176733	44	-0.367273	33	0.681818
chr19:7152737:7152938:-@chr19:7150508:7150543:-@chr19:7142827:7143101:-	INSR	insulin receptor [Source:HGNC Symbol;Acc:HGNC:6091]	0.701818	0.0686758	11	0.170714	0.188788	42	-0.531104	39	0.857143
chr5:175788605:175788810:-@chr5:175786814:175786921:-@chr5:175786484:175786570:-	KIAA1191	KIAA1191 [Source:HGNC Symbol;Acc:HGNC:29209]	0.629091	0.0982298	11	0.916098	0.0936984	41	0.287007	35	0.878049
chr10:88439839:88439914:+@chr10:88441193:88441560:+@chr10:88445435:88445457:+	LDB3	LIM domain binding 3 [Source:HGNC Symbol;Acc:HGNC:15710]	0.358182	0.0630584	11	0.702045	0.159207	44	0.343864	40	0.772727
chr10:88452292:88452328:+@chr10:88466288:88466476:+@chr10:88469662:88469807:+	LDB3.1	LIM domain binding 3 [Source:HGNC Symbol;Acc:HGNC:15710]	0.258182	0.0682376	11	0.874545	0.155764	44	0.616364	42	0.909091
chr1:39901230:39901433:+@chr1:39902154:39902162:+@chr1:39903449:39903680:+	MACF1	microtubule-actin crosslinking factor 1 [Source:HGNC Symbol;Acc:HGNC:13664]	0.864444	0.0790745	9	0.37725	0.184085	40	-0.487194	38	0.825
chr17:44039687:44039836:+@chr17:44049225:44049311:+@chr17:44055741:44055806:+	MAPT	microtubule-associated protein tau [Source:HGNC Symbol;Acc:HGNC:6893]	0.967273	0.0210195	11	0.469302	0.26201	43	-0.49797	37	0.604651
chr17:44055741:44055806:+@chr17:44060544:44061296:+@chr17:44064406:44064461:+	MAPT.1	microtubule-associated protein tau [Source:HGNC Symbol;Acc:HGNC:6893]	0.986364	0.00924416	11	0.649545	0.21703	44	-0.336818	40	0.409091
chr3:152163071:152163328:+@chr3:152164493:152164546:+@chr3:152165409:152165562:+	MBNL1	muscleblind-like splicing regulator 1 [Source:HGNC Symbol;Acc:HGNC:6923]	0.117273	0.0283164	11	0.639318	0.21173	44	0.522045	41	0.704545
chr13:97999058:97999321:+@chr13:98009050:98009103:+@chr13:98009736:98009889:+	MBNL2	muscleblind-like splicing regulator 2 [Source:HGNC Symbol;Acc:HGNC:16746]	0.0554545	0.0175292	11	0.366591	0.149199	44	0.311136	38	0.636364
chr13:98009736:98009889:+@chr13:98018713:98018807:+@chr13:98043576:98046374:+	MBNL2.1	muscleblind-like splicing regulator 2 [Source:HGNC Symbol;Acc:HGNC:16746]	0.276364	0.0688873	11	0.75	0.141963	44	0.473636	40	0.863636
chr5:88100415:88100618:-@chr5:88057086:88057145:-@chr5:88056805:88056942:-	MEF2C	myocyte enhancer factor 2C [Source:HGNC Symbol;Acc:HGNC:6996]	0.280909	0.0492858	11	0.586591	0.138092	44	0.305682	40	0.590909
chr17:74681154:74681247:-@chr17:74679929:74680009:-@chr17:74675651:74676961:-	MXRA7	matrix-remodelling associated 7 [Source:HGNC Symbol;Acc:HGNC:7541]	0.401111	0.0998054	9	0.724762	0.13464	42	0.323651	32	0.761905
chr12:102058201:102058400:+@chr12:102060522:102060575:+@chr12:102061510:102061677:+	MYBPC1	myosin binding protein C, slow type [Source:HGNC Symbol;Acc:HGNC:7549]	0.155455	0.0784045	11	0.630455	0.281994	44	0.475	44	0.590909
chr15:72186020:72186119:-@chr15:72185306:72185518:-@chr15:72180345:72180457:-	MYO9A	myosin IXA [Source:HGNC Symbol;Acc:HGNC:7608]	0.857273	0.0670956	11	0.603636	0.12329	44	-0.253636	31	0.477273
chr21:44317037:44317157:+@chr21:44323292:44324386:+@chr21:44328974:44329773:+	NDUFV3	NADH dehydrogenase (ubiquinone) flavoprotein 3, 10kDa [Source:HGNC Symbol;Acc:HGNC:7719]	0.575455	0.0569848	11	0.298636	0.127052	44	-0.276818	38	0.772727
chr19:13186349:13186485:+@chr19:13189427:13189549:+@chr19:13192494:13192669:+	NFIX	nuclear factor I/X (CCAAT-binding transcription factor) [Source:HGNC Symbol;Acc:HGNC:7788]	0.372727	0.096963	11	0.806364	0.13503	44	0.433636	40	0.886364
chr11:71723941:71727306:-@chr11:71723447:71723488:-@chr11:71721832:71721900:-	NUMA1	nuclear mitotic apparatus protein 1 [Source:HGNC Symbol;Acc:HGNC:8059]	0.857	0.0887005	10	0.502381	0.140171	42	-0.354619	34	0.595238
chr3:193334967:193335074:+@chr3:193335573:193335626:+@chr3:193336658:193336725:+	OPA1	optic atrophy 1 (autosomal dominant) [Source:HGNC Symbol;Acc:HGNC:8140]	0.643636	0.0580125	11	0.234318	0.121586	44	-0.409318	40	0.909091
chr4:186435857:186436044:-@chr4:186435424:186435491:-@chr4:186427676:186427806:-	PDLIM3	PDZ and LIM domain 3 [Source:HGNC Symbol;Acc:HGNC:20767]	0.973636	0.0185864	11	0.518864	0.237068	44	-0.454773	41	0.568182
chr4:186444516:186444600:-@chr4:186435857:186436044:-@chr4:186435424:186435491:-	PDLIM3.2	PDZ and LIM domain 3 [Source:HGNC Symbol;Acc:HGNC:20767]	0.0727273	0.0447417	11	0.514318	0.252535	44	0.441591	41	0.545455
chrX:71842959:71843125:-@chrX:71840575:71840751:-@chrX:71839064:71839155:-	PHKA1	phosphorylase kinase, alpha 1 (muscle) [Source:HGNC Symbol;Acc:HGNC:8925]	0.175	0.0435252	10	0.512045	0.183437	44	0.337045	37	0.5
chr7:77522925:77522981:+@chr7:77523299:77523310:+@chr7:77530028:77530097:+	PHTF2	putative homeodomain transcription factor 2 [Source:HGNC Symbol;Acc:HGNC:13411]	0.739091	0.0935366	11	0.376136	0.189322	44	-0.362955	35	0.568182
chr8:22386019:22386090:+@chr8:22388815:22388841:+@chr8:22389738:22389819:+	PPP3CC	protein phosphatase 3, catalytic subunit, gamma isozyme [Source:HGNC Symbol;Acc:HGNC:9316]	0.913636	0.0393123	11	0.511364	0.21578	44	-0.402273	32	0.568182
chr19:39013857:39013949:+@chr19:39014555:39014569:+@chr19:39015972:39016142:+	RYR1	ryanodine receptor 1 (skeletal) [Source:HGNC Symbol;Acc:HGNC:10483]	0.433636	0.0876667	11	0.159773	0.115002	44	-0.273864	40	0.75
chr1:151106877:151106921:-@chr1:151106436:151106531:-@chr1:151104163:151105993:-	SEMA6C	sema domain, transmembrane domain (TM), and cytoplasmic domain, (semaphorin) 6C [Source:HGNC Symbol;Acc:HGNC:10740]	0.744545	0.0833503	11	0.384884	0.188331	43	-0.359662	32	0.674419
chr4:48385664:48385801:+@chr4:48396593:48396670:+@chr4:48422142:48422460:+	SLAIN2	SLAIN motif family, member 2 [Source:HGNC Symbol;Acc:HGNC:29282]	0.766364	0.078393	11	0.414419	0.165534	43	-0.351945	31	0.674419
chr10:97154758:97154832:-@chr10:97154368:97154430:-@chr10:97143995:97144042:-	SORBS1	sorbin and SH3 domain containing 1 [Source:HGNC Symbol;Acc:HGNC:14565]	0.615455	0.0833503	11	0.319318	0.128541	44	-0.296136	34	0.704545
chr17:49077022:49077078:-@chr17:49076837:49076848:-@chr17:49075805:49075978:-	SPAG9	sperm associated antigen 9 [Source:HGNC Symbol;Acc:HGNC:14524]	0.731818	0.0679438	11	0.336136	0.156119	44	-0.395682	40	0.75
chr10:123781452:123781529:+@chr10:123792609:123792668:+@chr10:123809953:123810065:+	TACC2	transforming, acidic coiled-coil containing protein 2 [Source:HGNC Symbol;Acc:HGNC:11523]	0.667273	0.070013	11	0.225682	0.158443	44	-0.441591	40	0.840909
chr18:77737598:77737701:-@chr18:77736718:77736787:-@chr18:77732867:77733856:-	TXNL4A	thioredoxin-like 4A [Source:HGNC Symbol;Acc:HGNC:30551]	0.415455	0.0867599	11	0.138182	0.112545	44	-0.277273	37	0.840909
chr4:103720564:103720657:-@chr4:103720085:103720134:-@chr4:103715540:103718617:-	UBE2D3	ubiquitin-conjugating enzyme E2D 3 [Source:HGNC Symbol;Acc:HGNC:12476]	0.430909	0.0550372	11	0.146364	0.118677	44	-0.284545	39	0.772727
chr2:216259251:216259442:-@chr2:216257654:216257926:-@chr2:216256355:216256537:-	FN1*
*Events with DM1 < 44 or Control_n < 11 did not have sufficient mapped reads to infer PSI for all samples
**FN1 coordinates are provided for Figure 2 studies in HEK293 cells. FN1 did not have a sufficent mapped reads to infer splicing within this DM1 sample cohort
