# Supplementary material for: Dose-Dependent Regulation of Alternative Splicing by MBNL Proteins Reveals Biomarkers for Myotonic Dystrophy
Source: PLoS Genet. 2016 Sep 28;12(9):e1006316. doi: 10.1371/journal.pgen.1006316 (PMC5082313; doi:10.1371/journal.pgen.1006316)
Supplement: S2 Table — Ψ estimates from MISO for genes (indicated by gene symbol and hg19 coordinates) are shown for all samples in this study. NA is used for samples that did not have sufficient coverage to obtain an estimate for that splicing event. (XLSX) [file pgen.1006316.s010.xlsx]

## Sheet: new
Table S2				gene symbol/event name
				TACC2	CAMK2G	LDB3	LDB3.1	SORBS1	NUMA1	MYBPC1	DNM1L	MBNL2	MBNL2.1	CCPG1	MYO9A	AKAP13	ATP2A1	MAPT	MAPT.1	COPZ2	SPAG9	MXRA7	TXNL4A	NFIX	RYR1	INSR	SEMA6C	ARHGEF10L	CAPZB	CACNA1S	MACF1	NDUFV3	CLASP1	MBNL1	OPA1	GOLGA4	IMPDH2	UBE2D3	PDLIM3	PDLIM3.2	SLAIN2	KIAA1191	CLK4	MEF2C	CAMK2B	PHTF2	CACNA2D1	PPP3CC	PHKA1
sample ID	sample type	number CTG repeats*	ADF.QMT**	PSI	PSI	PSI	PSI	PSI	PSI	PSI	PSI	PSI	PSI	PSI	PSI	PSI	PSI	PSI	PSI	PSI	PSI	PSI	PSI	PSI	PSI	PSI	PSI	PSI	PSI	PSI	PSI	PSI	PSI	PSI	PSI	PSI	PSI	PSI	PSI	PSI	PSI	PSI	PSI	PSI	PSI	PSI	PSI	PSI	PSI
Tibialis_DM1_13	DM1	NA	38.7	0.17	0.32	0.72	0.9	0.38	0.55	0.81	0.45	0.4	0.78	0.19	0.62	0.29	0.78	0.62	0.81	0.49	0.37	0.8	0.09	0.81	0.18	0.05	0.4	0.49	0.51	0.6	0.37	0.3	0.31	0.55	0.21	0.28	0.39	0.19	0.69	0.37	0.39	0.93	0.82	0.67	0.38	0.43	0.57	0.57	0.46
Tibialis_DM1_14	DM1	5000	51.31	0.33	0.27	0.68	0.86	0.46	0.61	0.27	0.33	0.18	0.63	0.34	0.68	0.4	0.89	0.66	0.9	0.55	0.44	0.7	0.23	0.71	0.14	0.23	0.57	0.84	0.87	0.83	0.48	0.57	0.5	0.44	0.28	0.17	0.47	0.21	0.82	0.28	0.63	0.97	0.68	0.46	0.48	0.43	0.64	0.78	0.49
Tibialis_DM1_15	DM1	4900	0.1	0.07	0.76	0.84	0.97	0.25	0.23	0.92	0.54	0.37	0.82	0.09	0.55	0.24	0.21	0.18	0.37	NA	0.2	0.76	0.09	0.91	0.05	0.03	0.19	0.18	0.27	0.42	0.28	0.22	0.07	0.82	0.12	0.56	0.23	0.07	0.25	0.75	0.39	0.92	0.54	0.64	NA	0.1	0.07	0.24	0.66
Tibialis_DM1_16	DM1	4400	64.77	0.27	0.26	0.72	0.81	0.3	0.64	0.35	0.33	0.28	0.59	0.27	0.65	0.4	0.87	0.63	0.83	0.53	0.43	0.73	0.12	0.76	0.2	0.2	0.53	0.59	0.74	0.7	0.45	0.27	0.46	0.54	0.25	0.35	0.41	0.21	0.76	0.27	0.5	0.92	0.5	0.49	0.5	0.51	0.62	0.68	0.46
Tibialis_DM1_17	DM1	NA	51.96	0.51	0.37	0.61	0.75	0.31	0.47	0.37	0.37	0.27	0.45	0.44	0.54	0.4	0.88	0.65	0.81	0.55	0.33	0.59	0.31	0.84	0.28	0.12	0.6	NA	0.72	0.81	0.42	0.44	0.61	0.4	0.25	0.23	0.59	0.27	0.7	0.34	0.55	NA	0.48	0.53	0.73	0.63	0.58	0.66	0.41
Tibialis_DM1_18	DM1	NA	38.18	0.12	0.66	0.81	0.99	0.21	0.43	0.66	0.77	0.36	0.75	0.08	0.63	0.26	0.09	0.24	0.52	0.73	0.16	0.73	0.03	0.85	0.04	0.12	0.27	0.08	0.38	0.41	0.27	0.25	0.06	0.83	0.14	0.52	0.17	0.03	0.23	0.75	0.33	0.98	0.62	0.64	0.29	0.24	0.26	0.35	0.56
Tibialis_DM1_19	DM1	NA	34.37	0.28	0.4	0.66	0.91	0.33	0.63	0.37	0.44	0.31	0.82	0.29	0.67	0.4	0.72	0.52	0.82	NA	0.4	0.74	0.07	0.81	0.15	NA	0.47	0.7	0.68	0.65	0.31	0.26	0.33	0.55	0.22	0.28	0.43	0.31	0.63	0.36	0.63	0.9	0.62	0.5	NA	0.54	0.6	0.69	0.59
Tibialis_DM1_20	DM1	4100	77.48	0.53	0.23	0.46	0.67	0.51	0.72	0.19	0.35	0.09	0.57	0.37	0.79	0.41	0.97	0.91	0.9	NA	0.56	0.56	0.35	0.55	0.42	0.4	0.66	0.89	0.94	0.89	0.52	0.44	0.66	0.36	0.37	0.18	0.68	0.3	0.91	0.13	0.6	0.74	0.42	0.32	0.53	0.6	0.8	0.86	0.33
Tibialis_DM1_21	DM1	NA	22.16	0.07	0.77	0.79	0.98	0.12	0.43	0.71	0.73	0.42	0.94	0.15	0.61	0.18	0.2	0.28	0.39	0.78	0.24	0.43	0.08	0.93	0.16	0.09	0.29	0.19	0.28	0.63	0.16	0.31	0.07	0.75	0.12	0.54	0.34	0.09	0.2	0.82	0.29	0.94	0.44	0.71	0.1	0.24	0.18	0.23	0.69
Tibialis_DM1_22	DM1	NA	22.78	0.09	0.47	0.8	0.97	0.12	0.57	0.92	0.83	0.58	0.85	0.07	0.49	0.26	0.09	0.32	0.46	NA	0.18	0.6	0.1	0.93	0.07	0.03	0.21	0.29	0.19	0.39	0.28	0.24	0.03	0.75	0.2	0.49	0.23	0.02	0.44	0.65	0.28	0.92	NA	0.68	NA	0.24	0.16	0.28	0.59
Tibialis_DM1_23	DM1	NA	0.1	0.15	0.7	0.87	0.99	0.26	0.42	0.98	0.8	0.38	0.75	0.15	0.53	0.16	0.04	0.22	0.5	0.76	0.18	0.8	0.05	0.9	0.04	0.08	0.28	0.1	0.24	0.35	0.26	0.31	0.04	0.8	0.15	0.71	0.22	0.02	0.24	0.85	0.19	0.95	0.43	0.73	0.14	0.17	0.09	0.15	0.8
Tibialis_DM1_24	DM1	3500	0.1	0.07	0.72	0.91	0.99	0.23	0.55	0.99	0.79	0.43	0.89	0.14	0.46	0.16	0.02	0.14	0.34	0.79	0.17	0.84	0.05	0.91	0.05	0.11	0.22	0.08	0.26	0.38	0.18	0.28	0.04	0.89	0.11	0.61	0.24	0.04	0.2	0.91	0.28	0.99	0.43	0.84	0.13	0.14	0.06	0.27	0.83
Tibialis_DM1_25	DM1	NA	83.3	0.09	0.64	0.79	0.91	0.27	0.51	0.39	0.63	0.34	0.77	0.11	0.56	0.27	0.59	0.34	0.65	0.78	0.27	0.84	0.18	0.95	0.14	0.05	0.27	0.46	0.59	0.56	0.35	0.19	0.12	0.78	0.26	0.44	0.22	0.09	0.52	0.48	0.42	0.96	0.52	0.57	0.2	0.28	0.49	0.33	0.35
Tibialis_DM1_26	DM1	5500	0.1	0.14	0.74	0.9	0.99	0.33	0.38	1	0.82	0.46	0.88	0.17	0.49	0.21	0.04	0.17	0.45	0.6	0.18	0.69	0.06	0.88	0.05	0.1	0.2	0.12	0.21	0.43	0.25	0.24	0.07	0.83	0.26	0.58	0.14	0.03	0.2	0.85	0.27	0.98	0.41	0.82	0.13	0.2	0.11	0.35	0.81
Tibialis_DM1_27	DM1	4600	32.22	0.36	0.39	0.64	0.84	0.46	0.34	0.52	0.42	0.21	0.89	0.3	0.71	0.28	0.74	0.87	0.89	NA	0.4	0.9	0.25	0.66	0.2	0.26	0.55	0.8	0.72	0.91	NA	0.37	0.49	0.4	0.25	0.35	0.47	0.15	0.73	0.28	0.44	0.92	0.48	0.49	0.67	0.57	0.54	0.72	0.23
Tibialis_DM1_28	DM1	proto	69.78	0.59	0.14	0.3	0.44	0.75	0.7	0.38	0.12	0.18	0.35	0.46	0.84	0.77	0.99	NA	0.98	NA	0.72	0.5	0.48	0.39	0.46	0.68	0.89	NA	0.92	0.87	0.93	0.52	0.89	0.16	0.59	0.2	0.62	0.44	0.98	0.07	NA	0.56	0.91	0.37	NA	0.73	0.82	0.87	0.16
Tibialis_DM1_29	DM1	proto	57.2	0.59	0.13	0.21	0.61	0.54	0.74	0.13	0.11	0.07	0.44	0.63	0.68	0.53	0.98	0.97	0.89	NA	0.86	0.54	0.44	0.68	0.4	0.87	0.85	NA	0.77	0.97	NA	0.54	0.83	0.2	0.48	0.08	0.79	0.41	0.97	0.05	0.68	NA	0.84	0.34	0.73	0.72	0.98	0.75	0.17
Tibialis_DM1_30	DM1	NA	50.24	0.14	0.65	0.76	0.98	0.23	0.46	0.66	0.71	0.37	0.87	0.15	0.61	0.28	0.27	0.37	0.47	0.85	0.32	0.81	0.06	0.88	0.08	0.07	0.23	0.32	0.58	0.59	0.26	0.19	0.16	0.78	0.13	0.6	0.17	0.06	0.36	0.74	0.21	0.98	0.52	0.68	0.28	0.34	0.33	0.52	0.6
Tibialis_DM1_31	DM1	NA	12.33	0.09	0.42	0.79	0.95	0.31	0.49	1	0.61	0.41	0.81	0.25	0.54	0.21	0.72	0.49	0.7	0.47	0.29	0.75	0.05	0.87	0.29	0.05	0.29	0.3	0.55	0.52	0.46	0.26	0.27	0.83	0.24	0.6	0.33	0.07	0.3	0.69	0.27	0.95	0.44	0.65	0.41	0.24	0.35	0.41	0.6
Tibialis_DM1_32	DM1	NA	38.24	0.22	0.6	0.65	0.92	0.27	NA	0.85	0.62	0.52	0.81	0.1	0.64	0.37	0.85	0.49	0.74	0.66	0.33	0.7	0.16	0.86	0.26	0.16	0.13	NA	0.53	0.59	0.59	0.24	0.3	0.62	0.18	0.67	0.39	0.15	0.45	0.6	0.43	0.89	0.42	0.52	NA	0.49	0.3	0.49	0.37
Tibialis_DM1_33	DM1	3200	78.83	0.25	0.39	0.62	0.87	0.24	0.53	0.63	0.63	0.47	0.65	0.22	0.67	0.28	0.89	0.76	0.75	0.89	0.56	NA	0.2	0.76	0.22	NA	0.33	0.34	0.72	0.64	0.58	0.25	0.4	0.5	0.2	0.38	0.54	0.16	0.51	0.42	0.56	0.93	0.74	0.59	0.4	0.5	0.49	0.38	0.49
Tibialis_DM1_34	DM1	NA	79.9	0.25	0.36	0.66	0.86	0.41	0.58	0.58	0.56	0.41	0.75	0.29	0.73	0.33	0.96	0.71	0.81	0.76	0.36	0.56	0.18	0.71	0.28	0.29	0.44	0.62	0.67	0.81	0.36	0.27	0.4	0.51	0.28	0.47	0.56	0.24	0.66	0.31	0.48	0.91	0.44	0.51	0.59	0.57	0.63	0.72	0.41
Tibialis_DM1_35	DM1	NA	23.61	0.17	0.53	0.78	0.98	0.35	0.3	0.88	0.73	0.53	0.89	0.21	0.48	0.19	0.09	0.26	0.52	0.78	0.26	0.87	0.06	0.93	0.07	0.05	0.2	0.06	0.33	0.41	0.33	0.17	0.08	0.78	0.16	0.58	0.14	0.07	0.39	0.68	0.39	0.95	0.51	0.66	0.06	0.33	0.3	0.38	0.78
Tibialis_DM1_36	DM1	NA	4.3	0.07	0.74	0.83	0.99	0.26	0.38	1	0.63	0.51	0.86	0.24	0.52	0.25	0.04	0.09	0.43	0.59	0.28	0.69	0.06	0.93	0.05	0.14	0.22	0.13	0.51	0.43	0.28	0.18	0.03	0.79	0.19	0.57	0.26	0.02	0.32	0.76	0.28	0.93	0.5	0.81	0.03	0.09	0.04	0.31	0.83
Tibialis_DM1_37	DM1	4600	44.41	0.24	0.49	0.8	0.96	0.19	0.25	0.81	0.51	0.42	0.88	0.11	0.67	0.2	0.38	0.39	0.61	NA	0.25	0.81	0.1	0.88	0.09	0.06	0.32	0.62	0.52	0.58	0.3	0.21	0.19	0.63	0.27	0.34	0.23	0.16	0.53	0.52	0.28	0.94	0.54	0.55	0.29	0.27	0.37	0.48	0.52
Tibialis_DM1_38	DM1	4200	71.27	0.29	0.43	0.71	0.92	0.26	0.68	0.7	0.56	0.24	0.76	0.18	0.77	0.27	0.67	0.63	0.8	0.8	0.46	0.83	0.08	0.84	0.21	0.14	0.45	0.69	0.74	0.71	NA	0.29	0.38	0.52	0.21	0.38	0.3	0.17	0.65	0.37	0.71	0.93	NA	0.5	0.39	0.65	0.63	0.75	0.52
Tibialis_DM1_39	DM1	NA	30.61	0.15	0.49	0.74	0.94	0.3	0.56	0.52	0.45	0.45	0.85	0.3	0.57	0.18	0.78	0.53	0.68	0.65	0.35	0.76	0.15	0.8	0.14	0.09	0.32	0.37	0.56	0.71	0.25	0.35	0.17	0.73	0.23	0.49	0.51	0.07	0.56	0.47	0.39	0.95	0.5	0.58	0.53	0.33	0.34	0.45	0.43
Tibialis_DM1_40	DM1	NA	80.92	0.26	0.42	0.57	0.73	0.41	0.5	0.43	0.39	0.11	0.81	0.41	0.86	0.39	0.89	0.6	0.85	NA	0.51	NA	0.11	0.73	0.36	0.18	0.45	0.56	0.69	0.75	NA	0.45	0.33	0.48	0.21	0.28	0.28	0.22	0.61	0.31	0.4	0.69	0.42	0.48	NA	0.67	0.62	0.56	0.31
Tibialis_DM1_41	DM1	NA	67.48	0.09	0.69	0.87	0.98	0.22	0.44	0.83	0.74	0.56	0.87	0.09	0.46	0.11	0.16	0.2	0.32	0.7	0.17	0.86	0.07	0.88	0.03	0.03	0.3	0.11	0.43	0.33	0.3	0.24	0.04	0.85	0.22	0.59	0.19	0.01	0.31	0.74	0.16	0.99	0.43	0.68	0.09	0.18	0.13	0.37	0.41
Tibialis_DM1_42	DM1	NA	62.07	0.29	0.27	0.57	0.81	0.38	0.65	0.21	0.51	0.25	0.65	0.21	0.59	0.32	0.97	0.66	0.89	0.48	0.4	0.68	0.18	0.73	0.28	0.31	0.55	0.73	0.71	0.74	0.47	0.24	0.46	0.64	0.25	0.32	0.4	0.26	0.78	0.22	0.53	0.92	0.49	0.44	0.51	0.61	0.63	0.75	0.32
Tibialis_DM1_43	DM1	NA	55.22	0.11	0.53	0.72	0.92	0.25	0.4	0.61	0.62	0.4	0.81	0.24	0.58	0.27	0.86	0.62	0.77	0.66	0.34	0.72	0.2	0.91	0.22	0.05	0.29	0.32	0.58	0.5	0.48	0.27	0.25	0.72	0.14	0.54	0.34	0.15	0.47	0.53	0.42	0.95	0.58	0.61	0.51	0.4	0.41	0.42	0.42
Tibialis_DM1_44	DM1	4500	0.1	0.08	0.68	0.91	0.97	0.24	0.35	0.92	0.73	0.35	0.77	0.14	0.31	0.15	0.06	0.16	0.43	0.65	0.1	0.9	0.05	0.9	0.04	0.03	0.26	0.15	0.35	0.4	0.23	0.13	0.05	0.83	0.13	0.5	0.18	0.03	0.31	0.73	0.23	0.98	0.73	0.74	0.13	0.12	0.17	0.22	0.63
Tibialis_Control_1	control	NA	NA	0.77	0.07	0.45	0.28	0.5	0.93	0.03	0.14	0.03	0.19	0.52	0.89	0.63	1	0.97	0.99	0.08	0.76	0.34	0.5	0.38	0.38	0.71	0.83	0.94	0.94	0.98	0.91	0.62	0.86	0.15	0.6	0.12	0.7	0.39	0.99	0.05	0.69	0.66	0.72	0.25	0.75	0.85	0.89	0.88	0.13
Tibialis_DM1_45	DM1	proto	38	0.38	0.13	0.34	0.69	0.37	0.72	0.45	0.44	0.22	0.65	0.25	0.6	0.38	0.68	0.89	0.95	0.41	0.45	0.35	0.14	0.76	0.17	0.41	0.42	0.78	0.81	0.81	0.62	0.48	0.53	0.39	0.3	0.2	0.62	0.24	0.74	0.27	0.77	NA	0.57	0.44	NA	0.47	0.58	0.75	0.24
Tibialis_Control_2	control	NA	NA	0.66	0.08	0.45	0.24	0.61	0.86	0.16	0.34	0.06	0.3	0.69	0.81	0.5	1	0.99	1	0.31	0.73	0.29	0.32	0.29	0.56	0.7	0.73	0.98	0.89	0.96	0.91	0.55	0.93	0.1	0.58	0.12	0.74	0.39	0.99	0.04	0.8	0.47	0.96	0.24	0.93	0.76	0.91	0.91	0.16
Tibialis_Control_3	control	NA	NA	0.56	0.06	0.39	0.36	0.58	0.91	0.13	0.17	0.07	0.2	0.46	0.71	0.67	1	0.98	0.99	0.32	0.75	0.51	0.39	0.41	0.46	0.69	0.68	0.92	0.97	0.95	0.96	0.56	0.91	0.13	0.56	0.18	0.68	0.43	0.99	0.06	0.93	0.67	0.8	0.23	0.84	0.75	0.95	0.93	0.26
Tibialis_DM1_46	DM1	4900	24.16	0.08	0.52	0.74	0.94	0.45	0.48	0.71	0.65	0.37	0.84	0.17	0.51	0.3	0.73	0.31	0.58	0.66	0.32	0.78	0.11	0.77	0.14	0.11	0.33	0.4	0.68	0.56	0.21	0.19	0.23	0.77	0.13	0.55	0.19	0.2	0.53	0.54	0.34	0.94	0.49	0.64	0.28	0.38	0.32	0.44	0.53
Tibialis_DM1_47	DM1	NA	0.1	0.1	0.81	0.85	0.98	0.22	0.39	1	0.75	0.52	0.88	0.16	0.49	0.07	0.05	0.16	0.36	0.67	0.25	0.78	0.02	0.94	0.1	0.05	0.32	0.11	0.2	0.32	0.27	0.16	0.04	0.89	0.13	0.6	0.09	0.06	0.29	0.85	0.24	0.98	0.22	0.77	0.02	0.1	0.03	0.3	0.61
Tibialis_Control_4	control	NA	NA	0.62	0.1	0.29	0.27	0.48	0.93	0.18	0.15	0.04	0.19	0.58	0.89	0.54	1	0.98	0.98	0.14	0.68	0.38	0.51	0.36	0.48	0.69	0.73	0.97	0.94	0.99	0.92	0.63	0.87	0.16	0.63	0.06	0.67	0.47	0.98	0.07	0.68	0.8	0.84	0.23	0.86	0.72	0.94	0.97	0.15
Tibialis_DM1_48	DM1	NA	50.08	0.32	0.63	0.65	0.93	0.2	0.51	0.3	0.71	0.39	0.83	0.13	0.68	0.26	0.36	0.39	0.69	NA	0.2	0.78	0.09	0.88	0.09	0.06	0.25	0.33	0.68	0.61	0.27	0.2	0.1	0.63	0.13	0.48	0.37	0.07	0.45	0.57	0.5	0.95	0.66	0.69	NA	0.45	0.33	0.64	0.5
Tibialis_Control_5	control	NA	NA	0.66	0.09	0.25	0.19	0.58	0.92	0.06	0.16	0.06	0.24	0.62	0.86	0.48	1	0.98	1	0.16	0.76	0.59	0.42	0.3	0.39	0.77	0.86	0.96	0.93	0.98	0.75	0.53	0.91	0.12	0.6	0.13	0.73	0.36	0.99	0.06	0.8	0.73	0.89	0.27	0.83	0.77	0.94	0.95	0.15
Tibialis_DM1_50	DM1	NA	0.1	0.11	0.61	0.79	0.99	0.24	0.35	0.89	0.74	0.49	0.8	0.1	0.48	0.21	0.06	0.2	0.29	0.77	0.16	0.86	0.08	0.9	0.06	0.07	0.24	0.11	0.33	0.38	0.26	0.26	0.05	0.93	0.16	0.69	0.15	0.07	0.26	0.85	0.24	0.94	0.41	0.65	0.07	0.18	0.11	0.29	0.75
Tibialis_DM1_51	DM1	4500	54.2	0.22	0.63	0.78	0.93	0.36	NA	0.86	0.63	0.65	0.83	0.13	0.48	0.18	0.48	0.27	0.65	0.61	0.29	0.93	0.16	0.86	0.07	0.06	NA	0.17	NA	0.46	0.51	0.23	0.1	0.72	0.23	0.48	0.31	0.05	0.35	0.6	0.26	0.94	0.45	0.66	NA	0.32	0.27	0.36	0.81
Tibialis_DM1_52	DM1	NA	21.87	0.09	0.5	0.78	0.96	0.18	0.41	0.54	0.63	0.47	0.71	0.2	0.48	0.22	0.4	0.27	0.44	0.8	0.3	0.8	0.06	0.8	0.04	0.08	0.31	0.38	0.45	0.42	0.19	0.22	0.12	0.84	0.19	0.64	0.25	0.07	0.44	0.61	0.35	0.98	0.53	0.67	0.11	0.24	0.21	0.29	0.45
Tibialis_DM1_53	DM1	5000	33.13	0.13	0.64	0.77	0.97	0.28	0.67	0.36	0.57	0.5	0.77	0.17	0.57	0.24	0.07	0.44	0.51	0.74	0.28	0.79	0.03	0.87	0.06	0.06	0.27	0.21	0.67	0.5	0.21	0.17	0.15	0.81	0.22	0.74	0.32	0.06	0.54	0.54	0.42	0.97	0.44	0.61	0.08	0.3	0.27	0.72	0.57
Tibialis_DM1_54	DM1	3500	61.95	0.17	0.47	0.65	0.89	0.24	0.55	0.76	0.68	0.42	0.67	0.25	0.62	0.38	0.44	0.51	0.69	0.7	0.27	0.77	0.09	0.79	0.1	0.09	0.41	0.68	0.48	0.51	0.36	0.21	0.24	0.76	0.2	0.56	0.4	0.09	0.7	0.38	0.35	0.98	0.6	0.52	0.17	0.34	0.36	0.67	0.52
Tibialis_DM1_55	DM1	proto	95.66	0.49	0.34	0.54	0.57	0.53	0.47	0.09	0.25	0.1	0.63	0.68	0.76	0.5	0.96	0.97	0.95	NA	0.5	0.65	0.14	0.51	0.24	0.63	0.79	0.94	0.94	0.88	0.72	0.6	0.69	0.24	0.56	0.07	0.59	0.42	0.81	0.15	0.66	0.79	0.71	0.3	0.86	0.52	0.78	0.84	0.26
Tibialis_DM1_56	DM1	proto	97.31	0.61	0.08	0.47	0.29	0.59	0.78	0.19	0.16	0.07	0.38	0.37	0.92	0.45	0.98	0.96	0.98	0.29	0.54	0.45	0.43	0.4	0.28	0.39	0.75	0.94	0.82	0.92	0.9	0.64	0.91	0.14	0.63	0.24	0.72	0.36	0.95	0.04	0.81	0.66	0.77	0.32	0.66	0.61	0.93	0.93	0.34
Tibialis_DM1_57	DM1	NA	51.03	0.1	0.71	0.84	0.98	0.24	0.28	1	0.75	0.6	0.8	0.11	0.47	0.22	0.02	0.13	0.21	0.6	0.16	0.81	0.04	0.92	0.03	0.09	0.23	0.19	0.28	0.34	0.17	0.29	0.05	0.75	0.13	0.59	0.17	0.03	0.09	0.93	0.27	0.96	0.73	0.74	NA	0.08	0.08	0.28	0.72
Tibialis_Control_6	control	NA	NA	0.71	0.15	0.33	0.16	0.62	NA	0.27	NA	0.05	0.36	0.64	0.88	0.42	0.99	0.98	0.98	NA	0.69	NA	0.23	0.55	0.28	0.69	0.7	0.94	0.91	0.89	0.85	0.53	0.93	0.13	0.69	0.15	0.75	0.49	0.96	0.12	0.66	0.66	0.89	0.36	0.84	0.68	0.85	0.95	0.16
Tibialis_Control_7	control	NA	NA	0.74	0.18	0.37	0.31	0.74	0.9	0.19	0.15	0.03	0.26	0.46	0.83	0.67	1	0.93	0.98	NA	0.67	NA	0.45	0.33	0.52	0.79	0.75	0.91	0.8	0.95	0.78	0.57	0.85	0.12	0.65	0.11	0.81	0.49	0.96	0.05	0.77	0.55	0.84	0.26	0.91	0.9	0.9	0.89	0.17
Tibialis_Control_8	control	NA	NA	0.63	0.13	0.33	0.25	0.58	0.9	0.28	0.21	0.06	0.37	0.56	0.87	0.66	1	0.95	0.97	0.3	0.88	0.28	0.51	0.31	0.54	0.76	0.9	0.97	0.95	0.93	NA	0.62	0.95	0.09	0.64	0.09	0.85	0.47	0.97	0.05	0.84	0.53	NA	0.25	0.95	0.56	0.95	0.86	0.13
Tibialis_Control_9	control	NA	NA	0.71	0.1	0.38	0.27	0.7	0.81	0.1	0.19	0.09	0.37	0.6	0.89	0.53	0.99	0.98	0.99	0.18	0.74	0.4	0.39	0.53	0.36	0.53	0.65	0.92	0.68	0.99	0.77	0.69	0.83	0.1	0.71	0.03	0.64	0.46	0.95	0.19	0.72	0.6	0.91	0.35	0.85	0.72	0.88	0.85	0.22
Tibialis_Control_10	control	NA	NA	0.56	0.09	0.31	0.35	0.7	0.68	0.12	0.06	0.06	0.28	0.36	0.98	0.53	1	0.93	0.98	NA	0.62	0.43	0.38	0.24	0.36	0.72	0.7	0.95	0.8	0.96	NA	0.51	0.87	0.13	0.75	0.09	0.65	0.46	0.99	0.04	0.76	0.55	NA	0.32	NA	0.78	0.83	0.94	NA
Tibialis_Control_11	control	NA	NA	0.72	0.08	0.39	0.16	0.68	0.73	0.19	NA	0.06	0.28	0.58	0.82	0.54	1	0.97	0.99	0.24	0.77	0.39	0.47	0.4	0.44	0.67	0.66	0.93	0.98	0.98	0.93	0.52	0.91	0.06	0.67	0.1	0.73	0.33	0.94	0.07	0.78	0.7	0.89	0.33	0.82	0.64	0.92	0.92	0.22
*CTG repeat length in muscle was determined by Southern blot for 15 subjects, as previously described [15](Nakamori et al, Annal Neurol 2013 74: 862–872). All affected subjects had genetically proven DM1, based on analysis of DNA from peripheral blood. CTG expansions in muscle are much larger and poorly correlated with expansion sizes in blood cells.
**ADF.QMT indicates quantitative myometry of TA muscle strength (ankle dorsiflexion strength). Muscle strength was determined prior to obtaining the tibialis anterior biopsy sample. Results are expressed as the percentage of muscle strength that would be expected for a healthy person of the same age, gender, and height [48].
event_name
gene_symbol
R102	DM1
R103	DM1
R104	DM1
R105	DM1
R108	DM1
R109	DM1
R110	DM1
R112	DM1
R113	DM1
R114	DM1
R115	DM1
R116	DM1
R117	DM1
R118	DM1
R119	DM1
R120	DM1
R121	DM1
R122	DM1
R123	DM1
R124	DM1
R125	DM1
R126	DM1
R127	DM1
R128	DM1
R130	DM1
R131	DM1
R134	DM1
R135	DM1
R137	DM1
R138	DM1
R139	DM1
R142	DM1
R144	control
R145	DM1
R146	control
R147	control
R148	DM1
R149	DM1
R150	control
R151	DM1
R152	control
R154	DM1
R156	DM1
R157	DM1
R158	DM1
R159	DM1
R160	DM1
R161	DM1
R162	DM1
R170	control
R171	control
R172	control
R174	control
R175	control
R178	control
event_name
gene_symbol
R102	DM1
R103	DM1
R104	DM1
R105	DM1
R108	DM1
R109	DM1
R110	DM1
R112	DM1
R113	DM1
R114	DM1
R115	DM1
R116	DM1
R117	DM1
R118	DM1
R119	DM1
R120	DM1
R121	DM1
R122	DM1
R123	DM1
R124	DM1
R125	DM1
R126	DM1
R127	DM1
R128	DM1
R130	DM1
R131	DM1
R134	DM1
R135	DM1
R137	DM1
R138	DM1
R139	DM1
R142	DM1
R144	control
R145	DM1
R146	control
R147	control
R148	DM1
R149	DM1
R150	control
R151	DM1
R152	control
R154	DM1
R156	DM1
R157	DM1
R158	DM1
R159	DM1
R160	DM1
R161	DM1
R162	DM1
R170	control
R171	control
R172	control
R174	control
R175	control
R178	control
event_name
gene_symbol
R102	DM1
R103	DM1
R104	DM1
R105	DM1
R108	DM1
R109	DM1
R110	DM1
R112	DM1
R113	DM1
R114	DM1
R115	DM1
R116	DM1
R117	DM1
R118	DM1
R119	DM1
R120	DM1
R121	DM1
R122	DM1
R123	DM1
R124	DM1
R125	DM1
R126	DM1
R127	DM1
R128	DM1
R130	DM1
R131	DM1
R134	DM1
R135	DM1
R137	DM1
R138	DM1
R139	DM1
R142	DM1
R144	control
R145	DM1
R146	control
R147	control
R148	DM1
R149	DM1
R150	control
R151	DM1
R152	control
R154	DM1
R156	DM1
R157	DM1
R158	DM1
R159	DM1
R160	DM1
R161	DM1
R162	DM1
R170	control
R171	control
R172	control
R174	control
R175	control
R178	control
event_name
gene_symbol
R102	DM1
R103	DM1
R104	DM1
R105	DM1
R108	DM1
R109	DM1
R110	DM1
R112	DM1
R113	DM1
R114	DM1
R115	DM1
R116	DM1
R117	DM1
R118	DM1
R119	DM1
R120	DM1
R121	DM1
R122	DM1
R123	DM1
R124	DM1
R125	DM1
R126	DM1
R127	DM1
R128	DM1
R130	DM1
R131	DM1
R134	DM1
R135	DM1
R137	DM1
R138	DM1
R139	DM1
R142	DM1
R144	control
R145	DM1
R146	control
R147	control
R148	DM1
R149	DM1
R150	control
R151	DM1
R152	control
R154	DM1
R156	DM1
R157	DM1
R158	DM1
R159	DM1
R160	DM1
R161	DM1
R162	DM1
R170	control
R171	control
R172	control
R174	control
R175	control
R178	control
event_name
gene_symbol
R102	DM1
R103	DM1
R104	DM1
R105	DM1
R108	DM1
R109	DM1
R110	DM1
R112	DM1
R113	DM1
R114	DM1
R115	DM1
R116	DM1
R117	DM1
R118	DM1
R119	DM1
R120	DM1
R121	DM1
R122	DM1
R123	DM1
R124	DM1
R125	DM1
R126	DM1
R127	DM1
R128	DM1
R130	DM1
R131	DM1
R134	DM1
R135	DM1
R137	DM1
R138	DM1
R139	DM1
R142	DM1
R144	control
R145	DM1
R146	control
R147	control
R148	DM1
R149	DM1
R150	control
R151	DM1
R152	control
R154	DM1
R156	DM1
R157	DM1
R158	DM1
R159	DM1
R160	DM1
R161	DM1
R162	DM1
R170	control
R171	control
R172	control
R174	control
R175	control
R178	control
event_name
gene_symbol
R102	DM1
R103	DM1
R104	DM1
R105	DM1
R108	DM1
R109	DM1
R110	DM1
R112	DM1
R113	DM1
R114	DM1
R115	DM1
R116	DM1
R117	DM1
R118	DM1
R119	DM1
R120	DM1
R121	DM1
R122	DM1
R123	DM1
R124	DM1
R125	DM1
R126	DM1
R127	DM1
R128	DM1
R130	DM1
R131	DM1
R134	DM1
R135	DM1
R137	DM1
R138	DM1
R139	DM1
R142	DM1
R144	control
R145	DM1
R146	control
R147	control
R148	DM1
R149	DM1
R150	control
R151	DM1
R152	control
R154	DM1
R156	DM1
R157	DM1
R158	DM1
R159	DM1
R160	DM1
R161	DM1
R162	DM1
R170	control
R171	control
R172	control
R174	control
R175	control
R178	control
event_name
gene_symbol
R102	DM1
R103	DM1
R104	DM1
R105	DM1
R108	DM1
R109	DM1
R110	DM1
R112	DM1
R113	DM1
R114	DM1
R115	DM1
R116	DM1
R117	DM1
R118	DM1
R119	DM1
R120	DM1
R121	DM1
R122	DM1
R123	DM1
R124	DM1
R125	DM1
R126	DM1
R127	DM1
R128	DM1
R130	DM1
R131	DM1
R134	DM1
R135	DM1
R137	DM1
R138	DM1
R139	DM1
R142	DM1
R144	control
R145	DM1
R146	control
R147	control
R148	DM1
R149	DM1
R150	control
R151	DM1
R152	control
R154	DM1
R156	DM1
R157	DM1
R158	DM1
R159	DM1
R160	DM1
R161	DM1
R162	DM1
R170	control
R171	control
R172	control
R174	control
R175	control
R178	control
event_name
gene_symbol
R102	DM1
R103	DM1
R104	DM1
R105	DM1
R108	DM1
R109	DM1
R110	DM1
R112	DM1
R113	DM1
R114	DM1
R115	DM1
R116	DM1
R117	DM1
R118	DM1
R119	DM1
R120	DM1
R121	DM1
R122	DM1
R123	DM1
R124	DM1
R125	DM1
R126	DM1
R127	DM1
R128	DM1
R130	DM1
R131	DM1
R134	DM1
R135	DM1
R137	DM1
R138	DM1
R139	DM1
R142	DM1
R144	control
R145	DM1
R146	control
R147	control
R148	DM1
R149	DM1
R150	control
R151	DM1
R152	control
R154	DM1
R156	DM1
R157	DM1
R158	DM1
R159	DM1
R160	DM1
R161	DM1
R162	DM1
R170	control
R171	control
R172	control
R174	control
R175	control
R178	control
event_name
gene_symbol
R102	DM1
R103	DM1
R104	DM1
R105	DM1
R108	DM1
R109	DM1
R110	DM1
R112	DM1
R113	DM1
R114	DM1
R115	DM1
R116	DM1
R117	DM1
R118	DM1
R119	DM1
R120	DM1
R121	DM1
R122	DM1
R123	DM1
R124	DM1
R125	DM1
R126	DM1
R127	DM1
R128	DM1
R130	DM1
R131	DM1
R134	DM1
R135	DM1
R137	DM1
R138	DM1
R139	DM1
R142	DM1
R144	control
R145	DM1
R146	control
R147	control
R148	DM1
R149	DM1
R150	control
R151	DM1
R152	control
R154	DM1
R156	DM1
R157	DM1
R158	DM1
R159	DM1
R160	DM1
R161	DM1
R162	DM1
R170	control
R171	control
R172	control
R174	control
R175	control
R178	control
event_name
gene_symbol
R102	DM1
R103	DM1
R104	DM1
R105	DM1
R108	DM1
R109	DM1
R110	DM1
R112	DM1
R113	DM1
R114	DM1
R115	DM1
R116	DM1
R117	DM1
R118	DM1
R119	DM1
R120	DM1
R121	DM1
R122	DM1
R123	DM1
R124	DM1
R125	DM1
R126	DM1
R127	DM1
R128	DM1
R130	DM1
R131	DM1
R134	DM1
R135	DM1
R137	DM1
R138	DM1
R139	DM1
R142	DM1
R144	control
R145	DM1
R146	control
R147	control
R148	DM1
R149	DM1
R150	control
R151	DM1
R152	control
R154	DM1
R156	DM1
R157	DM1
R158	DM1
R159	DM1
R160	DM1
R161	DM1
R162	DM1
R170	control
R171	control
R172	control
R174	control
R175	control
R178	control
event_name
gene_symbol
R102	DM1
R103	DM1
R104	DM1
R105	DM1
R108	DM1
R109	DM1
R110	DM1
R112	DM1
R113	DM1
R114	DM1
R115	DM1
R116	DM1
R117	DM1
R118	DM1
R119	DM1
R120	DM1
R121	DM1
R122	DM1
R123	DM1
R124	DM1
R125	DM1
R126	DM1
R127	DM1
R128	DM1
R130	DM1
R131	DM1
R134	DM1
R135	DM1
R137	DM1
R138	DM1
R139	DM1
R142	DM1
R144	control
R145	DM1
R146	control
R147	control
R148	DM1
R149	DM1
R150	control
R151	DM1
R152	control
R154	DM1
R156	DM1
R157	DM1
R158	DM1
R159	DM1
R160	DM1
R161	DM1
R162	DM1
R170	control
R171	control
R172	control
R174	control
R175	control
R178	control
event_name
gene_symbol
R102	DM1
R103	DM1
R104	DM1
R105	DM1
R108	DM1
R109	DM1
R110	DM1
R112	DM1
R113	DM1
R114	DM1
R115	DM1
R116	DM1
R117	DM1
R118	DM1
R119	DM1
R120	DM1
R121	DM1
R122	DM1
R123	DM1
R124	DM1
R125	DM1
R126	DM1
R127	DM1
R128	DM1
R130	DM1
R131	DM1
R134	DM1
R135	DM1
R137	DM1
R138	DM1
R139	DM1
R142	DM1
R144	control
R145	DM1
R146	control
R147	control
R148	DM1
R149	DM1
R150	control
R151	DM1
R152	control
R154	DM1
R156	DM1
R157	DM1
R158	DM1
R159	DM1
R160	DM1
R161	DM1
R162	DM1
R170	control
R171	control
R172	control
R174	control
R175	control
R178	control
event_name
gene_symbol
R102	DM1
R103	DM1
R104	DM1
R105	DM1
R108	DM1
R109	DM1
R110	DM1
R112	DM1
R113	DM1
R114	DM1
R115	DM1
R116	DM1
R117	DM1
R118	DM1
R119	DM1
R120	DM1
R121	DM1
R122	DM1
R123	DM1
R124	DM1
R125	DM1
R126	DM1
R127	DM1
R128	DM1
R130	DM1
R131	DM1
R134	DM1
R135	DM1
R137	DM1
R138	DM1
R139	DM1
R142	DM1
R144	control
R145	DM1
R146	control
R147	control
R148	DM1
R149	DM1
R150	control
R151	DM1
R152	control
R154	DM1
R156	DM1
R157	DM1
R158	DM1
R159	DM1
R160	DM1
R161	DM1
R162	DM1
R170	control
R171	control
R172	control
R174	control
R175	control
R178	control
event_name
gene_symbol
R102	DM1
R103	DM1
R104	DM1
R105	DM1
R108	DM1
R109	DM1
R110	DM1
R112	DM1
R113	DM1
R114	DM1
R115	DM1
R116	DM1
R117	DM1
R118	DM1
R119	DM1
R120	DM1
R121	DM1
R122	DM1
R123	DM1
R124	DM1
R125	DM1
R126	DM1
R127	DM1
R128	DM1
R130	DM1
R131	DM1
R134	DM1
R135	DM1
R137	DM1
R138	DM1
R139	DM1
R142	DM1
R144	control
R145	DM1
R146	control
R147	control
R148	DM1
R149	DM1
R150	control
R151	DM1
R152	control
R154	DM1
R156	DM1
R157	DM1
R158	DM1
R159	DM1
R160	DM1
R161	DM1
R162	DM1
R170	control
R171	control
R172	control
R174	control
R175	control
R178	control
event_name
gene_symbol
R102	DM1
R103	DM1
R104	DM1
R105	DM1
R108	DM1
R109	DM1
R110	DM1
R112	DM1
R113	DM1
R114	DM1
R115	DM1
R116	DM1
R117	DM1
R118	DM1
R119	DM1
R120	DM1
R121	DM1
R122	DM1
R123	DM1
R124	DM1
R125	DM1
R126	DM1
R127	DM1
R128	DM1
R130	DM1
R131	DM1
R134	DM1
R135	DM1
R137	DM1
R138	DM1
R139	DM1
R142	DM1
R144	control
R145	DM1
R146	control
R147	control
R148	DM1
R149	DM1
R150	control
R151	DM1
R152	control
R154	DM1
R156	DM1
R157	DM1
R158	DM1
R159	DM1
R160	DM1
R161	DM1
R162	DM1
R170	control
R171	control
R172	control
R174	control
R175	control
R178	control
event_name
gene_symbol
R102	DM1
R103	DM1
R104	DM1
R105	DM1
R108	DM1
R109	DM1
R110	DM1
R112	DM1
R113	DM1
R114	DM1
R115	DM1
R116	DM1
R117	DM1
R118	DM1
R119	DM1
R120	DM1
R121	DM1
R122	DM1
R123	DM1
R124	DM1
R125	DM1
R126	DM1
R127	DM1
R128	DM1
R130	DM1
R131	DM1
R134	DM1
R135	DM1
R137	DM1
R138	DM1
R139	DM1
R142	DM1
R144	control
R145	DM1
R146	control
R147	control
R148	DM1
R149	DM1
R150	control
R151	DM1
R152	control
R154	DM1
R156	DM1
R157	DM1
R158	DM1
R159	DM1
R160	DM1
R161	DM1
R162	DM1
R170	control
R171	control
R172	control
R174	control
R175	control
R178	control
event_name
gene_symbol
R102	DM1
R103	DM1
R104	DM1
R105	DM1
R108	DM1
R109	DM1
R110	DM1
R112	DM1
R113	DM1
R114	DM1
R115	DM1
R116	DM1
R117	DM1
R118	DM1
R119	DM1
R120	DM1
R121	DM1
R122	DM1
R123	DM1
R124	DM1
R125	DM1
R126	DM1
R127	DM1
R128	DM1
R130	DM1
R131	DM1
R134	DM1
R135	DM1
R137	DM1
R138	DM1
R139	DM1
R142	DM1
R144	control
R145	DM1
R146	control
R147	control
R148	DM1
R149	DM1
R150	control
R151	DM1
R152	control
R154	DM1
R156	DM1
R157	DM1
R158	DM1
R159	DM1
R160	DM1
R161	DM1
R162	DM1
R170	control
R171	control
R172	control
R174	control
R175	control
R178	control
event_name
gene_symbol
R102	DM1
R103	DM1
R104	DM1
R105	DM1
R108	DM1
R109	DM1
R110	DM1
R112	DM1
R113	DM1
R114	DM1
R115	DM1
R116	DM1
R117	DM1
R118	DM1
R119	DM1
R120	DM1
R121	DM1
R122	DM1
R123	DM1
R124	DM1
R125	DM1
R126	DM1
R127	DM1
R128	DM1
R130	DM1
R131	DM1
R134	DM1
R135	DM1
R137	DM1
R138	DM1
R139	DM1
R142	DM1
R144	control
R145	DM1
R146	control
R147	control
R148	DM1
R149	DM1
R150	control
R151	DM1
R152	control
R154	DM1
R156	DM1
R157	DM1
R158	DM1
R159	DM1
R160	DM1
R161	DM1
R162	DM1
R170	control
R171	control
R172	control
R174	control
R175	control
R178	control
event_name
gene_symbol
R102	DM1
R103	DM1
R104	DM1
R105	DM1
R108	DM1
R109	DM1
R110	DM1
R112	DM1
R113	DM1
R114	DM1
R115	DM1
R116	DM1
R117	DM1
R118	DM1
R119	DM1
R120	DM1
R121	DM1
R122	DM1
R123	DM1
R124	DM1
R125	DM1
R126	DM1
R127	DM1
R128	DM1
R130	DM1
R131	DM1
R134	DM1
R135	DM1
R137	DM1
R138	DM1
R139	DM1
R142	DM1
R144	control
R145	DM1
R146	control
R147	control
R148	DM1
R149	DM1
R150	control
R151	DM1
R152	control
R154	DM1
R156	DM1
R157	DM1
R158	DM1
R159	DM1
R160	DM1
R161	DM1
R162	DM1
R170	control
R171	control
R172	control
R174	control
R175	control
R178	control
event_name
gene_symbol
R102	DM1
R103	DM1
R104	DM1
R105	DM1
R108	DM1
R109	DM1
R110	DM1
R112	DM1
R113	DM1
R114	DM1
R115	DM1
R116	DM1
R117	DM1
R118	DM1
R119	DM1
R120	DM1
R121	DM1
R122	DM1
R123	DM1
R124	DM1
R125	DM1
R126	DM1
R127	DM1
R128	DM1
R130	DM1
R131	DM1
R134	DM1
R135	DM1
R137	DM1
R138	DM1
R139	DM1
R142	DM1
R144	control
R145	DM1
R146	control
R147	control
R148	DM1
R149	DM1
R150	control
R151	DM1
R152	control
R154	DM1
R156	DM1
R157	DM1
R158	DM1
R159	DM1
R160	DM1
R161	DM1
R162	DM1
R170	control
R171	control
R172	control
R174	control
R175	control
R178	control
event_name
gene_symbol
R102	DM1
R103	DM1
R104	DM1
R105	DM1
R108	DM1
R109	DM1
R110	DM1
R112	DM1
R113	DM1
R114	DM1
R115	DM1
R116	DM1
R117	DM1
R118	DM1
R119	DM1
R120	DM1
R121	DM1
R122	DM1
R123	DM1
R124	DM1
R125	DM1
R126	DM1
R127	DM1
R128	DM1
R130	DM1
R131	DM1
R134	DM1
R135	DM1
R137	DM1
R138	DM1
R139	DM1
R142	DM1
R144	control
R145	DM1
R146	control
R147	control
R148	DM1
R149	DM1
R150	control
R151	DM1
R152	control
R154	DM1
R156	DM1
R157	DM1
R158	DM1
R159	DM1
R160	DM1
R161	DM1
R162	DM1
R170	control
R171	control
R172	control
R174	control
R175	control
R178	control
event_name
gene_symbol
R102	DM1
R103	DM1
R104	DM1
R105	DM1
R108	DM1
R109	DM1
R110	DM1
R112	DM1
R113	DM1
R114	DM1
R115	DM1
R116	DM1
R117	DM1
R118	DM1
R119	DM1
R120	DM1
R121	DM1
R122	DM1
R123	DM1
R124	DM1
R125	DM1
R126	DM1
R127	DM1
R128	DM1
R130	DM1
R131	DM1
R134	DM1
R135	DM1
R137	DM1
R138	DM1
R139	DM1
R142	DM1
R144	control
R145	DM1
R146	control
R147	control
R148	DM1
R149	DM1
R150	control
R151	DM1
R152	control
R154	DM1
R156	DM1
R157	DM1
R158	DM1
R159	DM1
R160	DM1
R161	DM1
R162	DM1
R170	control
R171	control
R172	control
R174	control
R175	control
R178	control
event_name
gene_symbol
R102	DM1
R103	DM1
R104	DM1
R105	DM1
R108	DM1
R109	DM1
R110	DM1
R112	DM1
R113	DM1
R114	DM1
R115	DM1
R116	DM1
R117	DM1
R118	DM1
R119	DM1
R120	DM1
R121	DM1
R122	DM1
R123	DM1
R124	DM1
R125	DM1
R126	DM1
R127	DM1
R128	DM1
R130	DM1
R131	DM1
R134	DM1
R135	DM1
R137	DM1
R138	DM1
R139	DM1
R142	DM1
R144	control
R145	DM1
R146	control
R147	control
R148	DM1
R149	DM1
R150	control
R151	DM1
R152	control
R154	DM1
R156	DM1
R157	DM1
R158	DM1
R159	DM1
R160	DM1
R161	DM1
R162	DM1
R170	control
R171	control
R172	control
R174	control
R175	control
R178	control
event_name
gene_symbol
R102	DM1
R103	DM1
R104	DM1
R105	DM1
R108	DM1
R109	DM1
R110	DM1
R112	DM1
R113	DM1
R114	DM1
R115	DM1
R116	DM1
R117	DM1
R118	DM1
R119	DM1
R120	DM1
R121	DM1
R122	DM1
R123	DM1
R124	DM1
R125	DM1
R126	DM1
R127	DM1
R128	DM1
R130	DM1
R131	DM1
R134	DM1
R135	DM1
R137	DM1
R138	DM1
R139	DM1
R142	DM1
R144	control
R145	DM1
R146	control
R147	control
R148	DM1
R149	DM1
R150	control
R151	DM1
R152	control
R154	DM1
R156	DM1
R157	DM1
R158	DM1
R159	DM1
R160	DM1
R161	DM1
R162	DM1
R170	control
R171	control
R172	control
R174	control
R175	control
R178	control
event_name
gene_symbol
R102	DM1
R103	DM1
R104	DM1
R105	DM1
R108	DM1
R109	DM1
R110	DM1
R112	DM1
R113	DM1
R114	DM1
R115	DM1
R116	DM1
R117	DM1
R118	DM1
R119	DM1
R120	DM1
R121	DM1
R122	DM1
R123	DM1
R124	DM1
R125	DM1
R126	DM1
R127	DM1
R128	DM1
R130	DM1
R131	DM1
R134	DM1
R135	DM1
R137	DM1
R138	DM1
R139	DM1
R142	DM1
R144	control
R145	DM1
R146	control
R147	control
R148	DM1
R149	DM1
R150	control
R151	DM1
R152	control
R154	DM1
R156	DM1
R157	DM1
R158	DM1
R159	DM1
R160	DM1
R161	DM1
R162	DM1
R170	control
R171	control
R172	control
R174	control
R175	control
R178	control
event_name
gene_symbol
R102	DM1
R103	DM1
R104	DM1
R105	DM1
R108	DM1
R109	DM1
R110	DM1
R112	DM1
R113	DM1
R114	DM1
R115	DM1
R116	DM1
R117	DM1
R118	DM1
R119	DM1
R120	DM1
R121	DM1
R122	DM1
R123	DM1
R124	DM1
R125	DM1
R126	DM1
R127	DM1
R128	DM1
R130	DM1
R131	DM1
R134	DM1
R135	DM1
R137	DM1
R138	DM1
R139	DM1
R142	DM1
R144	control
R145	DM1
R146	control
R147	control
R148	DM1
R149	DM1
R150	control
R151	DM1
R152	control
R154	DM1
R156	DM1
R157	DM1
R158	DM1
R159	DM1
R160	DM1
R161	DM1
R162	DM1
R170	control
R171	control
R172	control
R174	control
R175	control
R178	control
event_name
gene_symbol
R102	DM1
R103	DM1
R104	DM1
R105	DM1
R108	DM1
R109	DM1
R110	DM1
R112	DM1
R113	DM1
R114	DM1
R115	DM1
R116	DM1
R117	DM1
R118	DM1
R119	DM1
R120	DM1
R121	DM1
R122	DM1
R123	DM1
R124	DM1
R125	DM1
R126	DM1
R127	DM1
R128	DM1
R130	DM1
R131	DM1
R134	DM1
R135	DM1
R137	DM1
R138	DM1
R139	DM1
R142	DM1
R144	control
R145	DM1
R146	control
R147	control
R148	DM1
R149	DM1
R150	control
R151	DM1
R152	control
R154	DM1
R156	DM1
R157	DM1
R158	DM1
R159	DM1
R160	DM1
R161	DM1
R162	DM1
R170	control
R171	control
R172	control
R174	control
R175	control
R178	control
event_name
gene_symbol
R102	DM1
R103	DM1
R104	DM1
R105	DM1
R108	DM1
R109	DM1
R110	DM1
R112	DM1
R113	DM1
R114	DM1
R115	DM1
R116	DM1
R117	DM1
R118	DM1
R119	DM1
R120	DM1
R121	DM1
R122	DM1
R123	DM1
R124	DM1
R125	DM1
R126	DM1
R127	DM1
R128	DM1
R130	DM1
R131	DM1
R134	DM1
R135	DM1
R137	DM1
R138	DM1
R139	DM1
R142	DM1
R144	control
R145	DM1
R146	control
R147	control
R148	DM1
R149	DM1
R150	control
R151	DM1
R152	control
R154	DM1
R156	DM1
R157	DM1
R158	DM1
R159	DM1
R160	DM1
R161	DM1
R162	DM1
R170	control
R171	control
R172	control
R174	control
R175	control
R178	control
event_name
gene_symbol
R102	DM1
R103	DM1
R104	DM1
R105	DM1
R108	DM1
R109	DM1
R110	DM1
R112	DM1
R113	DM1
R114	DM1
R115	DM1
R116	DM1
R117	DM1
R118	DM1
R119	DM1
R120	DM1
R121	DM1
R122	DM1
R123	DM1
R124	DM1
R125	DM1
R126	DM1
R127	DM1
R128	DM1
R130	DM1
R131	DM1
R134	DM1
R135	DM1
R137	DM1
R138	DM1
R139	DM1
R142	DM1
R144	control
R145	DM1
R146	control
R147	control
R148	DM1
R149	DM1
R150	control
R151	DM1
R152	control
R154	DM1
R156	DM1
R157	DM1
R158	DM1
R159	DM1
R160	DM1
R161	DM1
R162	DM1
R170	control
R171	control
R172	control
R174	control
R175	control
R178	control
event_name
gene_symbol
R102	DM1
R103	DM1
R104	DM1
R105	DM1
R108	DM1
R109	DM1
R110	DM1
R112	DM1
R113	DM1
R114	DM1
R115	DM1
R116	DM1
R117	DM1
R118	DM1
R119	DM1
R120	DM1
R121	DM1
R122	DM1
R123	DM1
R124	DM1
R125	DM1
R126	DM1
R127	DM1
R128	DM1
R130	DM1
R131	DM1
R134	DM1
R135	DM1
R137	DM1
R138	DM1
R139	DM1
R142	DM1
R144	control
R145	DM1
R146	control
R147	control
R148	DM1
R149	DM1
R150	control
R151	DM1
R152	control
R154	DM1
R156	DM1
R157	DM1
R158	DM1
R159	DM1
R160	DM1
R161	DM1
R162	DM1
R170	control
R171	control
R172	control
R174	control
R175	control
R178	control
event_name
gene_symbol
R102	DM1
R103	DM1
R104	DM1
R105	DM1
R108	DM1
R109	DM1
R110	DM1
R112	DM1
R113	DM1
R114	DM1
R115	DM1
R116	DM1
R117	DM1
R118	DM1
R119	DM1
R120	DM1
R121	DM1
R122	DM1
R123	DM1
R124	DM1
R125	DM1
R126	DM1
R127	DM1
R128	DM1
R130	DM1
R131	DM1
R134	DM1
R135	DM1
R137	DM1
R138	DM1
R139	DM1
R142	DM1
R144	control
R145	DM1
R146	control
R147	control
R148	DM1
R149	DM1
R150	control
R151	DM1
R152	control
R154	DM1
R156	DM1
R157	DM1
R158	DM1
R159	DM1
R160	DM1
R161	DM1
R162	DM1
R170	control
R171	control
R172	control
R174	control
R175	control
R178	control
event_name
gene_symbol
R102	DM1
R103	DM1
R104	DM1
R105	DM1
R108	DM1
R109	DM1
R110	DM1
R112	DM1
R113	DM1
R114	DM1
R115	DM1
R116	DM1
R117	DM1
R118	DM1
R119	DM1
R120	DM1
R121	DM1
R122	DM1
R123	DM1
R124	DM1
R125	DM1
R126	DM1
R127	DM1
R128	DM1
R130	DM1
R131	DM1
R134	DM1
R135	DM1
R137	DM1
R138	DM1
R139	DM1
R142	DM1
R144	control
R145	DM1
R146	control
R147	control
R148	DM1
R149	DM1
R150	control
R151	DM1
R152	control
R154	DM1
R156	DM1
R157	DM1
R158	DM1
R159	DM1
R160	DM1
R161	DM1
R162	DM1
R170	control
R171	control
R172	control
R174	control
R175	control
R178	control
event_name
gene_symbol
R102	DM1
R103	DM1
R104	DM1
R105	DM1
R108	DM1
R109	DM1
R110	DM1
R112	DM1
R113	DM1
R114	DM1
R115	DM1
R116	DM1
R117	DM1
R118	DM1
R119	DM1
R120	DM1
R121	DM1
R122	DM1
R123	DM1
R124	DM1
R125	DM1
R126	DM1
R127	DM1
R128	DM1
R130	DM1
R131	DM1
R134	DM1
R135	DM1
R137	DM1
R138	DM1
R139	DM1
R142	DM1
R144	control
R145	DM1
R146	control
R147	control
R148	DM1
R149	DM1
R150	control
R151	DM1
R152	control
R154	DM1
R156	DM1
R157	DM1
R158	DM1
R159	DM1
R160	DM1
R161	DM1
R162	DM1
R170	control
R171	control
R172	control
R174	control
R175	control
R178	control
event_name
gene_symbol
R102	DM1
R103	DM1
R104	DM1
R105	DM1
R108	DM1
R109	DM1
R110	DM1
R112	DM1
R113	DM1
R114	DM1
R115	DM1
R116	DM1
R117	DM1
R118	DM1
R119	DM1
R120	DM1
R121	DM1
R122	DM1
R123	DM1
R124	DM1
R125	DM1
R126	DM1
R127	DM1
R128	DM1
R130	DM1
R131	DM1
R134	DM1
R135	DM1
R137	DM1
R138	DM1
R139	DM1
R142	DM1
R144	control
R145	DM1
R146	control
R147	control
R148	DM1
R149	DM1
R150	control
R151	DM1
R152	control
R154	DM1
R156	DM1
R157	DM1
R158	DM1
R159	DM1
R160	DM1
R161	DM1
R162	DM1
R170	control
R171	control
R172	control
R174	control
R175	control
R178	control
event_name
gene_symbol
[truncated: 1,651 more rows]
