# Supplementary material for: Dose-Dependent Regulation of Alternative Splicing by MBNL Proteins Reveals Biomarkers for Myotonic Dystrophy
Source: PLoS Genet. 2016 Sep 28;12(9):e1006316. doi: 10.1371/journal.pgen.1006316 (PMC5082313; doi:10.1371/journal.pgen.1006316)
Supplement: S3 Table — Bayesian posterior mean estimates for parameters min Ψ, max Ψ, EC50, slope, respective 5% and 95% confidence intervals, and σ are shown for each splicing event (event_parameters tab). Inferred [MBNL], 5% and 95% confidence intervals, and mean delta psi are shown for each sample (MBNL_inferred tab). Biomarker predictive power for all events (Fig 5B) and optimal combinations for choosing one to forty-six biomarkers (Fig 5D) are shown (single_biomarkers and biomarker_combinations tabs, respectively). (XLSX) [file pgen.1006316.s011.xlsx]

## Sheet: event_parameters
Table S3
gene symbol	PSI_min	PSI_min_5	PSI_min_95	PSI_max	PSI_max_5	PSI_max_95	EC50	EC50_5	EC50_95	slope	slope_5	slope_95	sigma
AKAP13	0.125053	0.0215633	0.207729	0.729257	0.566786	0.962024	0.643621	0.479982	0.845716	2.13939	1.12764	4.13132	0.06563
ARHGEF10L	0.0965403	0.0338304	0.155051	0.954485	0.919129	0.991486	0.433929	0.370704	0.493729	4.23638	3.2226	5.56751	0.0852313
ATP2A1	0.0432727	0.00591597	0.090839	0.964076	0.935252	0.992863	0.346028	0.292097	0.402645	6.57305	4.87885	9.03987	0.102743
CACNA1S	0.36246	0.278741	0.421953	0.957218	0.919403	0.994229	0.428771	0.365433	0.506529	4.16626	2.64992	5.96037	0.0556487
CACNA2D1	0.0775155	0.00651948	0.127304	0.919295	0.870493	0.984182	0.398007	0.360856	0.509327	3.43574	2.51361	4.48814	0.0639163
CAMK2B	0.0581624	0.00655829	0.11369	0.86532	0.807349	0.94256	0.474705	0.406035	0.545554	3.5918	2.48537	4.95177	0.0906013
CAMK2G	0.0827413	0.0118093	0.133014	0.760529	0.679103	0.874351	0.479039	0.371388	0.540451	-3.22592	-4.67158	-1.97686	0.0704521
CAPZB	0.179882	0.0324958	0.286037	0.901878	0.859626	0.966473	0.37009	0.252863	0.435741	3.19992	2.05256	4.54514	0.083932
CCPG1	0.134569	0.0864996	0.17257	0.561856	0.513603	0.634024	0.564809	0.48726	0.661445	5.56179	2.72715	9.52783	0.0762285
CLASP1	0.0361764	0.0025037	0.0787227	0.923054	0.872715	0.980985	0.536408	0.468872	0.600367	3.93199	3.04512	5.13177	0.0430309
CLK4	0.516822	0.492952	0.539552	0.871474	0.826272	0.936173	0.718866	0.644789	0.795285	12.2443	4.6391	23.7483	0.105928
COPZ2	0.220399	0.166391	0.267063	0.703568	0.675039	0.735878	0.583134	0.513468	0.669526	-10.4233	-18.5066	-4.30798	0.0952257
DNM1L	0.134141	0.0484417	0.192852	0.768998	0.707869	0.849813	0.509857	0.430912	0.585735	-3.62315	-5.42821	-2.15567	0.0720612
GOLGA4	0.11648	0.0791939	0.152055	0.592574	0.555165	0.632837	0.485096	0.4252	0.549838	-6.72145	-10.1302	-4.11955	0.0730402
IMPDH2	0.142875	0.0342224	0.215757	0.775702	0.699326	0.913931	0.508687	0.425145	0.604651	3.1747	1.68316	5.12745	0.0751201
INSR	0.0642637	0.0283409	0.0941763	0.716234	0.665939	0.794761	0.610145	0.542255	0.684904	6.30368	3.69012	9.7778	0.0697917
KIAA1191	0.557913	0.269095	0.655559	0.957654	0.929777	0.99462	0.672812	0.558464	0.919506	-5.79154	-12.6007	-2.1273	0.0633831
LDB3	0.288718	0.134283	0.368422	0.884572	0.813499	0.967531	0.544585	0.446405	0.665229	-3.13412	-5.11542	-1.63073	0.0649041
LDB3.1	0.194548	0.0572266	0.288596	0.972916	0.947447	0.997434	0.661652	0.593021	0.7651	-4.21673	-5.71359	-2.97799	0.0563947
MACF1	0.243243	0.185834	0.292733	0.925625	0.867593	0.992266	0.628553	0.538643	0.691777	3.64552	2.46633	5.12746	0.0863268
MAPT	0.130926	0.0576456	0.192832	0.971694	0.93992	0.996931	0.424343	0.364399	0.491245	3.88345	2.90776	4.89414	0.0645461
MAPT.1	0.32077	0.20578	0.399421	0.973722	0.940955	0.998281	0.356874	0.26979	0.430296	4.28251	2.8943	5.92975	0.053312
MBNL1	0.095687	0.0328559	0.144714	0.850844	0.803589	0.904587	0.533059	0.464244	0.601419	-3.94213	-5.32696	-2.79399	0.0552813
MBNL2	0.0646615	0.0216647	0.103748	0.474178	0.441768	0.512215	0.514306	0.449796	0.577107	-7.30451	-12.4819	-3.80005	0.0682396
MBNL2.1	0.154303	0.0187726	0.271813	0.848746	0.809398	0.898985	0.712904	0.613838	0.801621	-3.3959	-4.91572	-2.26533	0.0725207
MEF2C	0.192523	0.0389562	0.291124	0.837465	0.726132	0.972741	0.481003	0.349611	0.619084	-2.24786	-3.77666	-1.22294	0.0509591
MXRA7	0.30639	0.0494966	0.458731	0.792998	0.754927	0.850176	0.691958	0.52894	0.903858	-5.25349	-17.1435	-1.70024	0.111219
MYBPC1	0.132679	0.0824338	0.174655	0.966673	0.922136	0.997606	0.434649	0.373095	0.498985	-3.27862	-4.02209	-2.52337	0.139836
MYO9A	0.376759	0.126382	0.507621	0.910752	0.831769	0.985922	0.44721	0.205453	0.612228	2.16286	1.0876	3.84418	0.0744875
NDUFV3	0.227881	0.19575	0.254234	0.57266	0.537026	0.610644	0.535164	0.473468	0.612437	10.2214	4.92177	18.7979	0.0575405
NFIX	0.202716	0.0283405	0.347846	0.924739	0.882942	0.980554	0.702643	0.593835	0.823122	-2.82269	-4.19507	-1.88323	0.0607372
NUMA1	0.341693	0.222429	0.414728	0.935167	0.849418	0.994065	0.610633	0.482855	0.716768	2.25643	1.44298	3.33988	0.0971126
OPA1	0.172867	0.137978	0.202836	0.653847	0.602091	0.736196	0.650857	0.568732	0.729017	6.95017	3.47292	12.1548	0.0493998
PDLIM3	0.183908	0.0654738	0.260578	0.9732	0.947403	0.997903	0.438947	0.346234	0.502547	3.36914	2.44518	4.42494	0.0658156
PDLIM3.2	0.0483534	0.00766926	0.0909671	0.902543	0.819753	0.983653	0.400775	0.331958	0.472441	-3.27656	-4.24933	-2.48372	0.0528449
PHKA1	0.11163	0.0217719	0.188993	0.868002	0.737017	0.986942	0.395222	0.292453	0.505889	-2.06272	-3.03331	-1.41046	0.0884225
PHTF2	0.0813609	0.00767528	0.158462	0.74656	0.692834	0.821568	0.391935	0.327093	0.485364	3.05852	1.99903	4.48632	0.0751008
PPP3CC	0.21892	0.0939213	0.302198	0.929822	0.88023	0.984094	0.429216	0.350858	0.510068	3.31428	2.08953	4.68006	0.0857055
RYR1	0.0336719	0.00269576	0.074312	0.610339	0.423482	0.924602	0.682389	0.48432	0.961311	2.17901	1.34381	3.5035	0.0663549
SEMA6C	0.240583	0.199855	0.275101	0.769308	0.732697	0.816268	0.524112	0.464684	0.586683	6.15705	3.75838	8.97526	0.0654816
SLAIN2	0.222209	0.123091	0.286267	0.797897	0.737511	0.889985	0.489944	0.408549	0.574436	3.53363	1.80377	5.61283	0.0781488
SORBS1	0.234251	0.186412	0.270495	0.645516	0.586671	0.760395	0.58677	0.504153	0.71095	5.31982	2.18974	9.30251	0.0696336
SPAG9	0.134737	0.0487865	0.204705	0.849847	0.736439	0.983144	0.592263	0.488549	0.704578	2.39213	1.57252	3.69175	0.0656989
TACC2	0.100919	0.0394451	0.140907	0.684337	0.62297	0.80563	0.552872	0.48684	0.681062	4.68037	2.47194	7.59383	0.0579599
TXNL4A	0.0455022	0.00472422	0.0859161	0.601915	0.423847	0.90448	0.743081	0.570394	0.970028	2.71884	1.52244	4.80912	0.0612747
UBE2D3	0.0376218	0.0035731	0.0732371	0.450826	0.396933	0.542309	0.56076	0.459226	0.670324	3.97246	2.23632	6.43872	0.0436188

## Sheet: MBNL_inferred
Sample	MBNL_inferred	MBNL_inferred_5	MBNL_inferred_95	Mean_Delta_Psi
Tibialis_DM1_13	0.438824	0.379485	0.497049	0.354267
Tibialis_DM1_14	0.552733	0.495656	0.611107	0.236441
Tibialis_DM1_15	0.137163	0.0574096	0.212986	0.538057
Tibialis_DM1_16	0.506225	0.44615	0.562418	0.286441
Tibialis_DM1_17	0.546945	0.487189	0.604104	0.248882
Tibialis_DM1_18	0.218604	0.156212	0.286183	0.512093
Tibialis_DM1_19	0.480916	0.422998	0.537167	0.307505
Tibialis_DM1_20	0.6396	0.582166	0.695448	0.140278
Tibialis_DM1_21	0.190937	0.121444	0.262826	0.522745
Tibialis_DM1_22	0.205812	0.139594	0.269949	0.522663
Tibialis_DM1_23	0.0674265	0.00685877	0.139033	0.562745
Tibialis_DM1_24	0.037981	0.00258999	0.0969369	0.582093
Tibialis_DM1_25	0.365202	0.311232	0.422983	0.434702
Tibialis_DM1_26	0.0616588	0.00736645	0.13348	0.559049
Tibialis_DM1_27	0.527886	0.469682	0.582434	0.269275
Tibialis_DM1_28	0.872474	0.801731	0.944703	0.0213742
Tibialis_DM1_29	0.793179	0.726013	0.858807	0.0391101
Tibialis_DM1_30	0.290257	0.235951	0.352781	0.487745
Tibialis_DM1_31	0.347073	0.292408	0.404256	0.445354
Tibialis_DM1_32	0.391586	0.336344	0.449654	0.400157
Tibialis_DM1_33	0.449978	0.393648	0.507614	0.338308
Tibialis_DM1_34	0.495565	0.434356	0.552704	0.297528
Tibialis_DM1_35	0.204035	0.140043	0.267504	0.527963
Tibialis_DM1_36	0.108631	0.0236183	0.184251	0.545789
Tibialis_DM1_37	0.345667	0.290705	0.404342	0.441167
Tibialis_DM1_38	0.471584	0.412918	0.527712	0.327314
Tibialis_DM1_39	0.406468	0.351538	0.463805	0.394702
Tibialis_DM1_40	0.511691	0.452098	0.567911	0.270505
Tibialis_DM1_41	0.170368	0.101824	0.240081	0.549702
Tibialis_DM1_42	0.530683	0.471472	0.586226	0.262093
Tibialis_DM1_43	0.398162	0.343708	0.455325	0.40231
Tibialis_DM1_44	0.111561	0.0339041	0.186959	0.554484
Tibialis_Control_1	0.942679	0.880514	0.994815	-0.010081
Tibialis_DM1_45	0.582933	0.520347	0.639696	0.207895
Tibialis_Control_2	0.941958	0.873452	0.994207	-0.00921141
Tibialis_Control_3	0.908597	0.830371	0.985323	0.0101364
Tibialis_DM1_46	0.363597	0.308344	0.421181	0.435571
Tibialis_DM1_47	0.0522578	0.00407434	0.121811	0.583397
Tibialis_Control_4	0.939343	0.868787	0.994325	-0.00703749
Tibialis_DM1_48	0.361514	0.302567	0.419426	0.421239
Tibialis_Control_5	0.928431	0.859192	0.991775	-0.00834184
Tibialis_DM1_50	0.0916867	0.0136954	0.17119	0.564049
Tibialis_DM1_51	0.291616	0.229796	0.350653	0.486351
Tibialis_DM1_52	0.294115	0.236151	0.353923	0.489484
Tibialis_DM1_53	0.306818	0.249966	0.369307	0.466006
Tibialis_DM1_54	0.381709	0.326494	0.438546	0.404919
Tibialis_DM1_55	0.692915	0.628502	0.752337	0.107834
Tibialis_DM1_56	0.809072	0.740875	0.873177	0.0492669
Tibialis_DM1_57	0.0383371	0.00236493	0.0949366	0.569073
Tibialis_Control_6	0.847317	0.77875	0.910956	0.0247876
Tibialis_Control_7	0.942806	0.877597	0.994175	-0.00991736
Tibialis_Control_8	0.967278	0.9164	0.997959	-0.0229129
Tibialis_Control_9	0.851167	0.784954	0.919918	0.0203538
Tibialis_Control_10	0.894738	0.82307	0.97014	0.00988002
Tibialis_Control_11	0.920774	0.84388	0.983973	0.00423822

## Sheet: single_biomarkers
Data shown in Fig. 5b
#Splicing event	Pred. power, All	Pred. power, Severe	Pred. power, Moderate	Pred. power, Mild
CAPZB	3.44939	3.61954	3.5532	2.64747
ATP2A1	3.03739	4.13056	2.42521	2.046
NUMA1	2.43105	2.13471	2.01101	4.45495
MACF1	2.54818	2.22734	2.27728	4.23046
UBE2D3	2.47926	2.33028	2.57221	2.44324
MBNL2.1	2.50729	1.95579	2.00738	5.42349
SLAIN2	2.66754	2.52594	2.75116	2.6589
INSR	2.64306	2.01491	2.84114	3.37712
AKAP13	2.3319	2.15394	2.35579	2.54705
SORBS1	1.98474	1.86311	2.07053	1.97652
TXNL4A	1.97558	1.83384	1.60687	3.27782
SEMA6C	3.16816	2.33778	3.92321	2.6178
NDUFV3	2.06511	1.96847	2.06296	2.34254
PHTF2	3.28768	3.82534	2.96448	2.98285
COPZ2	2.06484	1.8197	2.11566	2.66718
RYR1	2.23717	2.20872	1.80036	3.62259
PDLIM3	3.89886	3.43396	4.40366	3.25122
IMPDH2	2.63828	2.6888	2.66032	2.3808
ARHGEF10L	3.75909	3.57721	4.129	2.87121
CCPG1	2.23703	2.02446	2.23172	2.75676
GOLGA4	2.67003	2.27793	3.10112	2.25227
MBNL1	3.70932	2.86999	4.48405	3.25384
MBNL2	2.43314	2.01648	2.79882	2.34002
CACNA1S	3.48754	3.00564	4.0885	2.61011
LDB3.1	2.75857	2.18196	2.85007	4.26027
MAPT	4.00379	4.02579	4.22494	3.04436
CLASP1	4.51866	3.15418	5.76162	3.76105
SPAG9	3.00946	2.66253	3.13586	3.38193
CAMK2G	3.30234	3.02681	3.53585	3.11789
PHKA1	2.88203	3.28834	2.53472	3.00391
CAMK2B	3.10701	3.05743	3.10989	3.12727
LDB3	2.82583	2.70909	2.93205	2.54916
MXRA7	1.73361	1.56111	1.56477	2.7122
OPA1	2.05932	1.76001	2.10426	2.66952
CACNA2D1	4.50909	4.24224	5.11674	3.21948
MAPT.1	3.61223	3.42978	4.12771	2.2443
PPP3CC	3.08657	2.98268	3.22856	2.84171
TACC2	2.88011	2.26553	3.33661	2.87692
MEF2C	3.10833	2.98199	3.2059	3.18813
MYBPC1	2.79067	3.39738	2.31415	3.00211
MYO9A	2.17929	2.37141	2.02853	2.07502
DNM1L	2.98102	2.74063	3.20677	2.60955
NFIX	2.61389	2.14038	2.29013	4.87304
CLK4	1.69387	1.47942	1.21467	3.53437
PDLIM3.2	4.54396	4.31423	5.18009	2.94837
KIAA1191	1.7069	1.65637	1.5294	2.34874

## Sheet: biomarker_combinations
Data shown in Fig. 5d
#No. biomarkers	Splicing events
1	CLASP1
2	CLASP1,PDLIM3.2
3	CLASP1,PDLIM3.2,CACNA2D1
4	CLASP1,PDLIM3.2,CACNA2D1,MAPT.1
5	CLASP1,PDLIM3.2,CACNA2D1,MAPT.1,CACNA1S
6	CLASP1,PDLIM3.2,CACNA2D1,MAPT.1,CACNA1S,CAPZB
7	CLASP1,PDLIM3.2,CACNA2D1,MAPT.1,CACNA1S,PHTF2,CAPZB
8	CLASP1,PDLIM3.2,CACNA2D1,MAPT.1,CACNA1S,PHTF2,CAPZB,PHKA1
9	PDLIM3.2,CLASP1,CACNA2D1,MAPT.1,CACNA1S,PHTF2,CAPZB,PHKA1,MBNL1
10	PDLIM3.2,CLASP1,CACNA2D1,MAPT.1,CACNA1S,PHTF2,CAPZB,PHKA1,MBNL1,PDLIM3
11	PDLIM3.2,CLASP1,CACNA2D1,MAPT.1,CACNA1S,PHTF2,PHKA1,CAPZB,PDLIM3,MBNL1,MAPT
12	PDLIM3.2,CLASP1,CACNA2D1,MAPT.1,CACNA1S,PHKA1,PHTF2,CAPZB,PDLIM3,MBNL1,MAPT,MBNL2
13	PDLIM3.2,CLASP1,CACNA2D1,MAPT.1,CACNA1S,PHKA1,PHTF2,CAPZB,PDLIM3,MBNL1,MBNL2,CAMK2G,LDB3
14	PDLIM3.2,CLASP1,CACNA2D1,MAPT.1,CACNA1S,PHKA1,PHTF2,CAPZB,DNM1L,MBNL2,CAMK2G,MBNL1,PDLIM3,LDB3
15	PDLIM3.2,CLASP1,CACNA2D1,MAPT.1,CACNA1S,PHTF2,PHKA1,CAPZB,CAMK2G,DNM1L,MBNL2,MBNL1,MEF2C,LDB3,PDLIM3
16	PDLIM3.2,CLASP1,CACNA2D1,MAPT.1,CACNA1S,PHTF2,PHKA1,CAPZB,CAMK2G,DNM1L,LDB3,MBNL2,MBNL1,PDLIM3,MEF2C,LDB3.1
17	PDLIM3.2,CLASP1,CACNA2D1,MAPT.1,CACNA1S,PHTF2,PHKA1,CAPZB,LDB3,MEF2C,MBNL2,CAMK2G,DNM1L,MBNL1,LDB3.1,PDLIM3,GOLGA4
18	PDLIM3.2,CLASP1,CACNA2D1,MAPT.1,CACNA1S,PHTF2,PHKA1,CAPZB,MBNL2,MEF2C,DNM1L,CAMK2G,LDB3,MBNL1,LDB3.1,PDLIM3,GOLGA4,UBE2D3
19	PDLIM3.2,CLASP1,CACNA2D1,MAPT.1,CACNA1S,PHKA1,PHTF2,MEF2C,MBNL2,DNM1L,CAPZB,LDB3,CAMK2G,LDB3.1,MBNL1,PDLIM3,GOLGA4,UBE2D3,NDUFV3
20	PDLIM3.2,CLASP1,CACNA2D1,CACNA1S,MAPT.1,PHKA1,PHTF2,MEF2C,MBNL2,CAPZB,CAMK2G,LDB3,DNM1L,LDB3.1,MBNL1,UBE2D3,PDLIM3,GOLGA4,MBNL2.1,NDUFV3
21	PDLIM3.2,CLASP1,CACNA2D1,CACNA1S,MAPT.1,PHTF2,PHKA1,MEF2C,MBNL2,LDB3,CAPZB,CAMK2G,DNM1L,LDB3.1,UBE2D3,MBNL1,MBNL2.1,GOLGA4,PDLIM3,NFIX,NDUFV3
22	PDLIM3.2,CLASP1,CACNA2D1,CACNA1S,MAPT.1,PHTF2,PHKA1,MBNL2,LDB3,MEF2C,CAPZB,DNM1L,UBE2D3,LDB3.1,CAMK2G,MBNL2.1,MBNL1,NFIX,TACC2,SPAG9,PDLIM3,NDUFV3
23	PDLIM3.2,CLASP1,CACNA2D1,MAPT.1,CACNA1S,PHKA1,PHTF2,MBNL2,MEF2C,LDB3,UBE2D3,CAPZB,DNM1L,LDB3.1,CAMK2G,MBNL2.1,MBNL1,SPAG9,TACC2,NFIX,NDUFV3,AKAP13,GOLGA4
24	PDLIM3.2,CLASP1,CACNA2D1,CACNA1S,MAPT.1,PHTF2,PHKA1,LDB3,UBE2D3,MBNL2,MEF2C,CAPZB,LDB3.1,CAMK2G,DNM1L,MBNL2.1,TACC2,SPAG9,NFIX,MBNL1,NDUFV3,AKAP13,GOLGA4,RYR1
25	PDLIM3.2,CLASP1,CACNA2D1,MAPT.1,CACNA1S,PHTF2,PHKA1,MEF2C,MBNL2,UBE2D3,LDB3,LDB3.1,DNM1L,CAMK2G,CAPZB,MBNL2.1,SPAG9,NFIX,NDUFV3,TACC2,RYR1,MBNL1,AKAP13,GOLGA4,IMPDH2
26	PDLIM3.2,CLASP1,CACNA2D1,MAPT.1,CACNA1S,PHTF2,PHKA1,MEF2C,UBE2D3,MBNL2,LDB3,LDB3.1,DNM1L,CAMK2G,MBNL2.1,NFIX,SPAG9,CAPZB,TACC2,RYR1,AKAP13,NDUFV3,MBNL1,GOLGA4,IMPDH2,SORBS1
27	PDLIM3.2,CLASP1,CACNA2D1,MAPT.1,CACNA1S,PHKA1,MEF2C,PHTF2,UBE2D3,MBNL2,LDB3,LDB3.1,NFIX,SPAG9,CAMK2G,DNM1L,MBNL2.1,RYR1,CAPZB,AKAP13,NDUFV3,TACC2,MBNL1,IMPDH2,GOLGA4,OPA1,SORBS1
28	PDLIM3.2,CLASP1,MEF2C,MAPT.1,CACNA1S,CACNA2D1,UBE2D3,PHTF2,PHKA1,LDB3,MBNL2,LDB3.1,NFIX,CAMK2G,SPAG9,MBNL2.1,DNM1L,AKAP13,RYR1,NDUFV3,CAPZB,TACC2,MBNL1,IMPDH2,OPA1,GOLGA4,SORBS1,PDLIM3
29	PDLIM3.2,MEF2C,CLASP1,MAPT.1,PHTF2,CACNA1S,PHKA1,CACNA2D1,UBE2D3,LDB3,MBNL2,SPAG9,LDB3.1,CAMK2G,NFIX,MBNL2.1,RYR1,AKAP13,DNM1L,NDUFV3,OPA1,TACC2,CAPZB,MBNL1,IMPDH2,GOLGA4,SORBS1,PDLIM3,TXNL4A
30	MEF2C,PDLIM3.2,MAPT.1,UBE2D3,CACNA1S,CLASP1,PHTF2,PHKA1,CACNA2D1,LDB3,SPAG9,AKAP13,MBNL2,NFIX,MBNL2.1,RYR1,LDB3.1,CAMK2G,DNM1L,OPA1,TACC2,NDUFV3,IMPDH2,MBNL1,CAPZB,SORBS1,GOLGA4,CCPG1,PDLIM3,MAPT
31	MEF2C,PDLIM3.2,UBE2D3,CACNA1S,PHKA1,LDB3,CACNA2D1,MAPT.1,CLASP1,PHTF2,SPAG9,RYR1,AKAP13,MBNL2,LDB3.1,MBNL2.1,CAMK2G,NFIX,OPA1,DNM1L,TACC2,IMPDH2,NDUFV3,CAPZB,SORBS1,MBNL1,CCPG1,GOLGA4,MAPT,TXNL4A,PDLIM3
32	MEF2C,PHKA1,PDLIM3.2,UBE2D3,AKAP13,RYR1,CACNA1S,MAPT.1,LDB3,CACNA2D1,PHTF2,SPAG9,CLASP1,NFIX,MBNL2.1,MBNL2,CAMK2G,LDB3.1,OPA1,TACC2,DNM1L,IMPDH2,SORBS1,CAPZB,NDUFV3,MBNL1,CCPG1,TXNL4A,MAPT,GOLGA4,MYO9A,PDLIM3
33	MEF2C,RYR1,PHKA1,PDLIM3.2,AKAP13,UBE2D3,CACNA1S,LDB3,SPAG9,CACNA2D1,MAPT.1,PHTF2,CLASP1,MBNL2.1,MBNL2,LDB3.1,NFIX,CAMK2G,OPA1,SORBS1,TACC2,DNM1L,IMPDH2,CAPZB,TXNL4A,NDUFV3,CCPG1,MBNL1,SLAIN2,MAPT,MYO9A,GOLGA4,PDLIM3
34	MEF2C,RYR1,PHKA1,UBE2D3,LDB3,AKAP13,PDLIM3.2,CACNA1S,CACNA2D1,PHTF2,SPAG9,CLASP1,MAPT.1,MBNL2,LDB3.1,OPA1,NFIX,MBNL2.1,CAMK2G,SORBS1,DNM1L,TACC2,TXNL4A,CCPG1,CAPZB,NDUFV3,IMPDH2,MBNL1,SLAIN2,MYO9A,MAPT,PDLIM3,GOLGA4,PPP3CC
35	MEF2C,RYR1,PHKA1,AKAP13,UBE2D3,CLASP1,LDB3,PDLIM3.2,SPAG9,OPA1,PHTF2,CACNA1S,CAMK2G,CACNA2D1,MBNL2,MAPT.1,NFIX,TACC2,LDB3.1,MBNL2.1,SORBS1,DNM1L,TXNL4A,SLAIN2,CAPZB,IMPDH2,MBNL1,CCPG1,MYO9A,NDUFV3,MAPT,PDLIM3,PPP3CC,GOLGA4,MYBPC1
36	PHKA1,MEF2C,UBE2D3,AKAP13,RYR1,OPA1,CACNA1S,CLASP1,CAMK2G,NFIX,PDLIM3.2,SPAG9,LDB3,CACNA2D1,PHTF2,MBNL2,MAPT.1,TACC2,MBNL2.1,LDB3.1,TXNL4A,SORBS1,DNM1L,MYO9A,CCPG1,SLAIN2,MBNL1,NDUFV3,IMPDH2,CAPZB,PDLIM3,MAPT,GOLGA4,PPP3CC,MYBPC1,SEMA6C
37	MEF2C,AKAP13,UBE2D3,RYR1,PHKA1,OPA1,NFIX,CACNA1S,LDB3.1,CLASP1,CAMK2G,LDB3,CACNA2D1,PDLIM3.2,SPAG9,TACC2,SORBS1,PHTF2,MBNL2,MBNL2.1,MAPT.1,DNM1L,TXNL4A,CCPG1,SLAIN2,MBNL1,MYO9A,PPP3CC,NDUFV3,PDLIM3,IMPDH2,CAPZB,GOLGA4,MAPT,MYBPC1,SEMA6C,ATP2A1
38	MEF2C,UBE2D3,AKAP13,OPA1,SORBS1,RYR1,PHKA1,NFIX,SPAG9,LDB3.1,MBNL2,CACNA1S,CAMK2G,PDLIM3.2,PHTF2,CLASP1,LDB3,CACNA2D1,TACC2,TXNL4A,MAPT.1,MBNL2.1,CCPG1,MYO9A,SLAIN2,DNM1L,PDLIM3,MBNL1,CAPZB,IMPDH2,NDUFV3,PPP3CC,MAPT,GOLGA4,MYBPC1,SEMA6C,ATP2A1,NUMA1
39	PHKA1,MEF2C,UBE2D3,AKAP13,SORBS1,RYR1,LDB3.1,OPA1,NFIX,PDLIM3.2,TXNL4A,PHTF2,SPAG9,CACNA1S,CAMK2G,LDB3,MBNL2.1,CCPG1,MBNL2,MYO9A,CACNA2D1,MAPT.1,TACC2,DNM1L,SLAIN2,CLASP1,MBNL1,CAPZB,PDLIM3,IMPDH2,MAPT,PPP3CC,NDUFV3,GOLGA4,MYBPC1,SEMA6C,ATP2A1,NUMA1,CLK4
40	SORBS1,RYR1,LDB3.1,PHKA1,OPA1,MEF2C,UBE2D3,MBNL2.1,AKAP13,SPAG9,MYO9A,LDB3,NFIX,PDLIM3.2,PHTF2,TXNL4A,CCPG1,CACNA1S,CLASP1,CAMK2G,CACNA2D1,DNM1L,SLAIN2,MBNL1,MBNL2,PDLIM3,MAPT.1,TACC2,CAPZB,IMPDH2,PPP3CC,MAPT,NDUFV3,GOLGA4,SEMA6C,MYBPC1,ATP2A1,NUMA1,CLK4,INSR
41	UBE2D3,SORBS1,RYR1,SPAG9,LDB3.1,PHKA1,LDB3,OPA1,NFIX,MEF2C,PDLIM3.2,MBNL2.1,AKAP13,TXNL4A,PHTF2,CCPG1,MYO9A,MAPT.1,MBNL2,CACNA1S,CACNA2D1,TACC2,DNM1L,SLAIN2,MBNL1,CLASP1,CAMK2G,PPP3CC,CAPZB,PDLIM3,IMPDH2,MAPT,SEMA6C,GOLGA4,NDUFV3,MYBPC1,ATP2A1,NUMA1,CLK4,MXRA7,INSR
42	UBE2D3,MBNL2.1,SORBS1,TXNL4A,RYR1,SPAG9,LDB3.1,MYO9A,PHKA1,LDB3,OPA1,MAPT.1,NFIX,MEF2C,PDLIM3.2,AKAP13,PHTF2,CCPG1,MBNL2,CACNA1S,TACC2,DNM1L,SLAIN2,MBNL1,CLASP1,CAMK2G,CACNA2D1,PPP3CC,CAPZB,IMPDH2,PDLIM3,SEMA6C,NDUFV3,MAPT,GOLGA4,MYBPC1,NUMA1,ATP2A1,CLK4,MXRA7,INSR,KIAA1191
43	UBE2D3,MBNL2.1,AKAP13,SORBS1,TXNL4A,RYR1,SPAG9,CCPG1,LDB3.1,MYO9A,CLASP1,PHKA1,LDB3,OPA1,MAPT.1,NFIX,TACC2,MEF2C,PDLIM3.2,CAPZB,SLAIN2,SEMA6C,PHTF2,MBNL2,CACNA1S,CAMK2G,DNM1L,PPP3CC,NDUFV3,IMPDH2,MBNL1,CACNA2D1,GOLGA4,PDLIM3,MAPT,MYBPC1,NUMA1,ATP2A1,MXRA7,CLK4,KIAA1191,INSR,ARHGEF10L
44	CAPZB,UBE2D3,MBNL2.1,AKAP13,SORBS1,TXNL4A,SEMA6C,RYR1,SPAG9,CCPG1,MBNL1,MBNL2,CACNA1S,LDB3.1,MYO9A,CLASP1,PHKA1,LDB3,OPA1,MAPT.1,NFIX,TACC2,MEF2C,PDLIM3.2,SLAIN2,NDUFV3,PHTF2,IMPDH2,CAMK2G,CACNA2D1,DNM1L,PPP3CC,GOLGA4,PDLIM3,MAPT,MYBPC1,NUMA1,CLK4,MXRA7,INSR,ATP2A1,KIAA1191,ARHGEF10L,CAMK2B
45	CAPZB,UBE2D3,MBNL2.1,SLAIN2,AKAP13,SORBS1,TXNL4A,SEMA6C,RYR1,SPAG9,IMPDH2,CCPG1,MBNL1,MBNL2,CACNA1S,LDB3.1,MYO9A,CLASP1,CAMK2G,PHKA1,LDB3,OPA1,MAPT.1,NFIX,TACC2,MEF2C,DNM1L,PDLIM3.2,NUMA1,NDUFV3,PHTF2,GOLGA4,PDLIM3,CACNA2D1,MAPT,PPP3CC,INSR,MYBPC1,CLK4,KIAA1191,ARHGEF10L,CAMK2B,MXRA7,MACF1,ATP2A1
46	CAPZB,ATP2A1,NUMA1,MACF1,UBE2D3,MBNL2.1,SLAIN2,INSR,AKAP13,SORBS1,TXNL4A,SEMA6C,NDUFV3,PHTF2,COPZ2,RYR1,SPAG9,IMPDH2,ARHGEF10L,CCPG1,GOLGA4,MBNL1,MBNL2,CACNA1S,LDB3.1,MYO9A,CLASP1,PDLIM3,CAMK2G,PHKA1,CAMK2B,LDB3,MXRA7,OPA1,CACNA2D1,MAPT.1,NFIX,TACC2,MEF2C,MYBPC1,MAPT,DNM1L,PPP3CC,CLK4,PDLIM3.2,KIAA1191
